# Supplementary material for: Detecting and understanding meaningful cancerous mutations based on computational models of mRNA splicing
Source: NPJ Syst Biol Appl. 2024 Mar 7;10:25. doi: 10.1038/s41540-024-00351-7 (PMC10920900; doi:10.1038/s41540-024-00351-7)
Supplement: Supplementary file 1 — Supplementray table 1 [file 41540_2024_351_MOESM1_ESM.xlsx]

## Sheet: Summary
Supplementary Table	Analysis	Description
Subtable A	GO enrichment	A list of all gene ontology terms found in the respective analysis utilizing gProfiler.
Subtable B	General dataset statistics	A set of descriptors for the source TCGA data that is processed, including the project and variant counts.
Subtable C	RNAseq comparison to splicing predictions	A comparison of RNAseq to SpliceAI/Oncosplice predicted transcript isoforms used to determine the quality of transcript predictions
Subtable D	Allele frequency in the general population	An analysis showcasing pathogencity prediction validated by MAF in the general population (gnomAD and 1000 Genome Project)
Subtable E	Pathogenicity prediction performance	Comparison in prediction qualities between Oncosplice and several other discussed splicing-related pathogenicity predictors
Subtable F	Proposed novel cancer driver genes	A list of novel cancer genes identified based on enrichment of pathogenic-predicted splicing mutations.
Subtable G	Proposed set of pathogenic variants	A list of pathogenic-predicted mutations related to splicing.

## Sheet: S. Table A - GO Enrichment
source	term_name	term_id	adjusted_p_value	negative_log10_of_adjusted_p_value	term_size	query_size	intersection_size	effective_domain_size	intersections
GO:MF	GTPase activity	GO:0003924	6.59445e-13	12.1808	157	490	39	9946	RAB30,RGS8,RALB,RAB11A,RAB2B,RHOJ,RAB5C,RAB29,RAB33B,RAB23,RAB1A,RGS4,RAB40C,RAC2,RABL2A,LRRK2,RHOBTB1,RRAS2,RAB11B,RAB35,RAB5A,RAB5B,GFM2,RAB4B,RHEB,RAB1B,RND3,RGS17,RERGL,RAB3D,RAB40B,RGS20,RAB24,RAB4A,RAB26,RAB3A,RAC1,RAB34,RAB8A
GO:MF	ribonucleoside triphosphate phosphatase activity	GO:0017111	1.87111e-12	11.7279	352	490	59	9946	RAB30,DNAH14,RGS8,RALB,SMARCAD1,CHD9,RAB11A,RAB2B,YTHDC2,RHOJ,MCM9,RAB5C,SRCAP,ORC1,RAB29,CHD8,BLM,RAB33B,RAB23,KIF27,RAB1A,RGS4,RAB40C,RAC2,RABL2A,LRRK2,KIF23,RHOBTB1,DHX8,RRAS2,RAB11B,MSH2,RAB35,RAB5A,CHD6,RAB5B,GFM2,RAB4B,PMS1,RHEB,RAB1B,RND3,TDRD12,RGS17,RERGL,RAB3D,RAB40B,FANCM,RGS20,RAB24,RAB4A,RAB26,RAB3A,MCM7,RAC1,DNA2,MDN1,RAB34,RAB8A
GO:MF	hydrolase activity, acting on acid anhydrides	GO:0016817	6.29861e-11	10.2008	390	490	60	9946	RAB30,DNAH14,RGS8,RALB,SMARCAD1,CHD9,RAB11A,RAB2B,YTHDC2,RHOJ,MCM9,RAB5C,SRCAP,ORC1,RAB29,CHD8,BLM,RAB33B,RAB23,KIF27,RAB1A,RGS4,RAB40C,RAC2,RABL2A,LRRK2,KIF23,RHOBTB1,DHX8,RRAS2,RAB11B,MSH2,RAB35,RAB5A,CHD6,RAB5B,GFM2,RAB4B,PMS1,RHEB,RAB1B,RND3,TDRD12,RGS17,RERGL,RAB3D,RAB40B,FANCM,RGS20,RAB24,RAB4A,RAB26,RAB3A,MCM7,RAC1,DNA2,HLTF,MDN1,RAB34,RAB8A
GO:MF	hydrolase activity, acting on acid anhydrides, in phosphorus-containing anhydrides	GO:0016818	6.29861e-11	10.2008	390	490	60	9946	RAB30,DNAH14,RGS8,RALB,SMARCAD1,CHD9,RAB11A,RAB2B,YTHDC2,RHOJ,MCM9,RAB5C,SRCAP,ORC1,RAB29,CHD8,BLM,RAB33B,RAB23,KIF27,RAB1A,RGS4,RAB40C,RAC2,RABL2A,LRRK2,KIF23,RHOBTB1,DHX8,RRAS2,RAB11B,MSH2,RAB35,RAB5A,CHD6,RAB5B,GFM2,RAB4B,PMS1,RHEB,RAB1B,RND3,TDRD12,RGS17,RERGL,RAB3D,RAB40B,FANCM,RGS20,RAB24,RAB4A,RAB26,RAB3A,MCM7,RAC1,DNA2,HLTF,MDN1,RAB34,RAB8A
GO:MF	pyrophosphatase activity	GO:0016462	2.16244e-10	9.66506	389	490	59	9946	RAB30,DNAH14,RGS8,RALB,SMARCAD1,CHD9,RAB11A,RAB2B,YTHDC2,RHOJ,MCM9,RAB5C,SRCAP,ORC1,RAB29,CHD8,BLM,RAB33B,RAB23,KIF27,RAB1A,RGS4,RAB40C,RAC2,RABL2A,LRRK2,KIF23,RHOBTB1,DHX8,RRAS2,RAB11B,MSH2,RAB35,RAB5A,CHD6,RAB5B,GFM2,RAB4B,PMS1,RHEB,RAB1B,RND3,TDRD12,RGS17,RERGL,RAB3D,RAB40B,FANCM,RGS20,RAB24,RAB4A,RAB26,RAB3A,MCM7,RAC1,DNA2,MDN1,RAB34,RAB8A
GO:MF	GTP binding	GO:0005525	1.37372e-07	6.8621	183	490	35	9946	RAB30,RALB,RAB11A,RAB2B,RHOJ,RAB5C,RAB29,RAB33B,RAB23,RAB1A,RAB40C,RAC2,RABL2A,LRRK2,RHOBTB1,RRAS2,RAB11B,RAB35,RAB5A,RAB5B,GFM2,RAB4B,RHEB,RAB1B,RND3,RERGL,RAB3D,RAB40B,RAB24,RAB4A,RAB26,RAB3A,RAC1,RAB34,RAB8A
GO:MF	guanyl nucleotide binding	GO:0019001	9.17381e-07	6.03745	195	490	35	9946	RAB30,RALB,RAB11A,RAB2B,RHOJ,RAB5C,RAB29,RAB33B,RAB23,RAB1A,RAB40C,RAC2,RABL2A,LRRK2,RHOBTB1,RRAS2,RAB11B,RAB35,RAB5A,RAB5B,GFM2,RAB4B,RHEB,RAB1B,RND3,RERGL,RAB3D,RAB40B,RAB24,RAB4A,RAB26,RAB3A,RAC1,RAB34,RAB8A
GO:MF	guanyl ribonucleotide binding	GO:0032561	9.17381e-07	6.03745	195	490	35	9946	RAB30,RALB,RAB11A,RAB2B,RHOJ,RAB5C,RAB29,RAB33B,RAB23,RAB1A,RAB40C,RAC2,RABL2A,LRRK2,RHOBTB1,RRAS2,RAB11B,RAB35,RAB5A,RAB5B,GFM2,RAB4B,RHEB,RAB1B,RND3,RERGL,RAB3D,RAB40B,RAB24,RAB4A,RAB26,RAB3A,RAC1,RAB34,RAB8A
GO:MF	G protein activity	GO:0003925	7.3728e-06	5.13237	23	490	12	9946	RALB,RAB11A,RAB5C,RAB1A,RAB11B,RAB5A,RAB5B,RAB4B,RAB1B,RERGL,RAB4A,RAC1
GO:MF	dynein light intermediate chain binding	GO:0051959	9.25461e-06	5.03364	15	490	10	9946	DNAH14,DNAH10,DNAH8,DNAH2,CCDC88B,DNAH9,CCDC88A,DYNC2H1,DNAH7,DNAH12
GO:MF	minus-end-directed microtubule motor activity	GO:0008569	6.76977e-05	4.16943	10	490	8	9946	DNAH14,DNAH10,DNAH8,DNAH2,DNAH9,DYNC2H1,DNAH7,DNAH12
GO:MF	purine ribonucleoside triphosphate binding	GO:0035639	8.84046e-05	4.05353	1066	490	96	9946	RAB30,DNAH14,RALB,SMARCAD1,CHD9,ATR,DNAH10,RAB11A,TUT1,RAB2B,YTHDC2,RHOJ,MCM9,MAP4K4,SHPRH,RAB5C,DNAH8,SRCAP,ORC1,RAB29,CHD8,BLM,RPS6KA4,DNAH2,RAB33B,RAB23,KIF27,RAB1A,ATM,BAZ1B,RAB40C,DICER1,RAC2,PPCS,MYH13,RABL2A,MASTL,LRRK2,KIF23,RIMKLB,RHOBTB1,DHX8,SKIV2L,SPEG,RRAS2,RAB11B,LMTK3,MYO9A,DNAH9,MSH2,RAB35,RAB5A,MTOR,TYRO3,CHD6,RAB5B,GFM2,RAB4B,PMS1,ABCA8,RHEB,KIAA0232,RAB1B,AK9,RAD51,AASDH,RND3,D…
GO:MF	ribonucleotide binding	GO:0032553	0.000139386	3.85578	1122	490	99	9946	RAB30,DNAH14,RALB,SMARCAD1,CHD9,ATR,DNAH10,RAB11A,TUT1,RAB2B,YTHDC2,RHOJ,MCM9,MAP4K4,SHPRH,RAB5C,DNAH8,SRCAP,ORC1,RAB29,CHD8,BLM,RPS6KA4,DNAH2,RAB33B,RAB23,KIF27,RAB1A,PNPO,ATM,BAZ1B,RAB40C,DICER1,RAC2,PPCS,MYH13,RABL2A,MASTL,LRRK2,KIF23,RIMKLB,RHOBTB1,DHX8,SKIV2L,SPEG,RRAS2,RAB11B,LMTK3,MYO9A,DNAH9,MSH2,HMGCR,RAB35,RAB5A,MTOR,TYRO3,CHD6,RAB5B,GFM2,RAB4B,PMS1,ABCA8,RHEB,KIAA0232,RAB1B,AK9,RAD51,A…
GO:MF	purine ribonucleotide binding	GO:0032555	0.000303384	3.51801	1107	490	97	9946	RAB30,DNAH14,RALB,SMARCAD1,CHD9,ATR,DNAH10,RAB11A,TUT1,RAB2B,YTHDC2,RHOJ,MCM9,MAP4K4,SHPRH,RAB5C,DNAH8,SRCAP,ORC1,RAB29,CHD8,BLM,RPS6KA4,DNAH2,RAB33B,RAB23,KIF27,RAB1A,ATM,BAZ1B,RAB40C,DICER1,RAC2,PPCS,MYH13,RABL2A,MASTL,LRRK2,KIF23,RIMKLB,RHOBTB1,DHX8,SKIV2L,SPEG,RRAS2,RAB11B,LMTK3,MYO9A,DNAH9,MSH2,HMGCR,RAB35,RAB5A,MTOR,TYRO3,CHD6,RAB5B,GFM2,RAB4B,PMS1,ABCA8,RHEB,KIAA0232,RAB1B,AK9,RAD51,AASDH,…
GO:MF	purine nucleotide binding	GO:0017076	0.000401949	3.39583	1113	490	97	9946	RAB30,DNAH14,RALB,SMARCAD1,CHD9,ATR,DNAH10,RAB11A,TUT1,RAB2B,YTHDC2,RHOJ,MCM9,MAP4K4,SHPRH,RAB5C,DNAH8,SRCAP,ORC1,RAB29,CHD8,BLM,RPS6KA4,DNAH2,RAB33B,RAB23,KIF27,RAB1A,ATM,BAZ1B,RAB40C,DICER1,RAC2,PPCS,MYH13,RABL2A,MASTL,LRRK2,KIF23,RIMKLB,RHOBTB1,DHX8,SKIV2L,SPEG,RRAS2,RAB11B,LMTK3,MYO9A,DNAH9,MSH2,HMGCR,RAB35,RAB5A,MTOR,TYRO3,CHD6,RAB5B,GFM2,RAB4B,PMS1,ABCA8,RHEB,KIAA0232,RAB1B,AK9,RAD51,AASDH,…
GO:MF	hydrolase activity	GO:0016787	0.000994601	3.00235	1326	490	109	9946	INPP5F,RPS3,RAB30,DNAH14,RGS8,POP5,RALB,SMARCAD1,MAN2C1,RNASET2,CHD9,RAB11A,PPM1M,RAB2B,PYCARD,YTHDC2,RHOJ,MCM9,RPP40,SHPRH,RELN,PTPMT1,RAB5C,PRSS22,ABHD1,PTRH1,PTP4A2,SRCAP,ORC1,RAB29,CHD8,BLM,ADAMTS20,MTMR4,PLCG1,PRSS8,RAB33B,RAB23,KIF27,RAB1A,RGS4,RAB40C,DICER1,RAC2,PRSS21,RHBDD1,RABL2A,RHBDD2,LRRK2,PSMB6,KIF23,RHOBTB1,PRTN3,DHX8,SKIV2L,CFAP44,RRAS2,SYNJ1,RAB11B,INPPL1,RHBDL2,MSH2,RAB35,AGBL5,…
GO:MF	helicase activity	GO:0004386	0.00190927	2.71913	88	490	19	9946	SMARCAD1,CHD9,YTHDC2,MCM9,SHPRH,SRCAP,CHD8,BLM,DICER1,DHX8,SKIV2L,CHD6,RAD51,TDRD12,RFC3,FANCM,MCM7,DNA2,HLTF
GO:MF	dynein intermediate chain binding	GO:0045505	0.00378872	2.42151	14	490	8	9946	DNAH14,DNAH10,DNAH8,DNAH2,DNAH9,DYNC2H1,DNAH7,DNAH12
GO:MF	ATP-dependent activity	GO:0140657	0.00483384	2.31571	329	490	40	9946	DNAH14,SMARCAD1,CHD9,DNAH10,YTHDC2,MCM9,SHPRH,DNAH8,SRCAP,ORC1,CHD8,BLM,RFT1,DNAH2,KIF27,DICER1,MYH13,KIF23,DHX8,SKIV2L,DNAH9,MSH2,CHD6,PMS1,ABCA8,RAD51,DYNC2H1,TDRD12,RFC3,DNAH7,ABCA2,FANCM,ABCA12,MCM7,MYH2,MYO15A,DNAH12,DNA2,HLTF,MDN1
GO:MF	carbohydrate derivative binding	GO:0097367	0.00662472	2.17883	1324	490	106	9946	RAB30,DNAH14,RALB,SMARCAD1,CHD9,ATR,DNAH10,RAB11A,TUT1,RAB2B,YTHDC2,RHOJ,MCM9,MAP4K4,SHPRH,RAB5C,DNAH8,SRCAP,ORC1,RAB29,CHD8,BLM,RPS6KA4,DNAH2,RAB33B,RAB23,KIF27,RAB1A,PNPO,ATM,BAZ1B,APOB,RAB40C,DICER1,RAC2,PPCS,MYH13,RABL2A,MASTL,LRRK2,KIF23,RIMKLB,RHOBTB1,DHX8,SKIV2L,SPEG,REG4,RRAS2,RAB11B,LMTK3,MYO9A,DNAH9,MSH2,HMGCR,RAB35,RAB5A,MTOR,TYRO3,CHD6,RAB5B,GFM2,RAB4B,PMS1,ABCA8,RHEB,KIAA0232,RAB1B,A…
GO:MF	ATP-dependent activity, acting on DNA	GO:0008094	0.00991739	2.0036	70	490	16	9946	SMARCAD1,CHD9,MCM9,SHPRH,SRCAP,CHD8,BLM,MSH2,CHD6,PMS1,RAD51,RFC3,FANCM,MCM7,DNA2,HLTF
GO:MF	GDP binding	GO:0019003	0.0263568	1.57911	35	490	11	9946	RALB,RAB5C,RAB29,RRAS2,RAB11B,RAB35,RAB5A,RAB5B,RHEB,RAB4A,RAB8A
GO:MF	catalytic activity, acting on a nucleic acid	GO:0140640	0.0301972	1.52003	326	490	38	9946	POLR2F,RPS3,POP5,SMARCAD1,RNASET2,CHD9,TUT1,YTHDC2,MCM9,RPP40,SHPRH,PTRH1,SRCAP,PUS1,CHD8,BLM,DICER1,POLR2K,POLR1D,DHX8,SKIV2L,MSH2,PUS3,CHD6,PMS1,RAD51,POLE3,POLR2J2,TDRD12,RFC3,FANCM,RAD1,POLK,MCM7,DNA2,RNASEL,HLTF,DIS3L
GO:MF	heterocyclic compound binding	GO:1901363	0.031348	1.50379	3371	490	217	9946	ZNF226,RREB1,POLR2F,POU1F1,RPS3,RBM14,ZHX1,RAB30,ZNF616,DNAH14,ZNF280D,RPL4,RALY,POP5,RALB,SMARCAD1,LCOR,RNASET2,REST,CHD9,ATR,DNAH10,RAB11A,GLI1,LARP1B,RCC1,ZNF814,TUT1,RAB2B,YTHDC2,RHOJ,MCM9,MAP4K4,PER3,PPIG,RPP40,SHPRH,UBR5,RAB5C,DNAH8,ANKRD17,CLSPN,SECISBP2L,PTRH1,RPL37A,RBM17,GTF2IRD2,AHCTF1,SRCAP,RPA3,ORC1,NR3C1,RAB29,PUS1,CHD8,BLM,SMG7,POLR2H,RPS6KA4,DNAH2,RAB33B,RAB23,KIF27,RAB1A,PNPO,ADN…
GO:MF	organic cyclic compound binding	GO:0097159	0.0462813	1.33459	3406	490	218	9946	ZNF226,RREB1,POLR2F,POU1F1,RPS3,RBM14,ZHX1,RAB30,ZNF616,DNAH14,ZNF280D,RPL4,RALY,POP5,RALB,SMARCAD1,LCOR,RNASET2,REST,CHD9,ATR,DNAH10,RAB11A,GLI1,LARP1B,RCC1,ZNF814,TUT1,RAB2B,YTHDC2,RHOJ,MCM9,MAP4K4,PER3,PPIG,RPP40,SHPRH,UBR5,RAB5C,DNAH8,ANKRD17,CLSPN,SECISBP2L,PTRH1,RPL37A,RBM17,GTF2IRD2,AHCTF1,SRCAP,RPA3,ORC1,NR3C1,RAB29,PUS1,CHD8,BLM,SMG7,POLR2H,RPS6KA4,DNAH2,RAB33B,RAB23,KIF27,RAB1A,PNPO,ADN…
GO:CC	nuclear chromosome	GO:0000228	0.000966231	3.01492	131	490	24	9946	RSPH1,SMARCAD1,RCC1,RAD9B,SRCAP,RPA3,ORC1,BLM,ETAA1,BAZ1B,PSMC3IP,LRIF1,PHF12,PBRM1,RAD51,YY1AP1,POLE3,TRRAP,RAD1,RNF212B,MCM7,SIN3B,SYCP2,RPA2
GO:CC	non-membrane-bounded organelle	GO:0043228	0.00718475	2.14359	2880	490	194	9946	RSPH1,RREB1,POLR2F,POU1F1,CCDC66,RPS3,RBM14,ZHX1,DNAH14,RPL4,RNF2,SPEF2,RIN1,RASSF3,DCTN1,SYNM,POP5,RIC8B,FILIP1,VPS13C,RPP14,SMARCAD1,BRWD1,FBF1,ATR,DNAH10,RAB11A,DVL3,GLI1,LARP1B,RCC1,MPHOSPH9,TUT1,PYCARD,CEP162,YTHDC2,PCDH1,NCKIPSD,MCM9,RPP40,SHPRH,NIPBL,CEP250,RAB5C,DNAH8,ANKRD17,RPL37A,RAD9B,AHCTF1,PKHD1,SRCAP,RPA3,SPG11,ORC1,NR3C1,RAB29,CCP110,CHD8,BLM,RASSF5,ETAA1,SMG7,POLR2H,ARHGAP32,DNAH…
GO:CC	intracellular non-membrane-bounded organelle	GO:0043232	0.00718475	2.14359	2880	490	194	9946	RSPH1,RREB1,POLR2F,POU1F1,CCDC66,RPS3,RBM14,ZHX1,DNAH14,RPL4,RNF2,SPEF2,RIN1,RASSF3,DCTN1,SYNM,POP5,RIC8B,FILIP1,VPS13C,RPP14,SMARCAD1,BRWD1,FBF1,ATR,DNAH10,RAB11A,DVL3,GLI1,LARP1B,RCC1,MPHOSPH9,TUT1,PYCARD,CEP162,YTHDC2,PCDH1,NCKIPSD,MCM9,RPP40,SHPRH,NIPBL,CEP250,RAB5C,DNAH8,ANKRD17,RPL37A,RAD9B,AHCTF1,PKHD1,SRCAP,RPA3,SPG11,ORC1,NR3C1,RAB29,CCP110,CHD8,BLM,RASSF5,ETAA1,SMG7,POLR2H,ARHGAP32,DNAH…
KEGG	Fanconi anemia pathway	KEGG:03460	0.0171648	1.76536	25	490	7	9946	ATR,RPA3,BLM,RAD51,FANCM,POLK,RPA2
KEGG	Huntington disease	KEGG:05016	0.0372796	1.42853	173	490	20	9946	POLR2F,DNAH14,DCTN1,REST,DNAH10,DNAH8,POLR2H,DNAH2,PSMB6,POLR2K,ATG2A,PSMD8,DNAH9,MTOR,PSMA7,POLR2J2,DNAH7,PSMD9,PSMB5,DNAH12
REAC	RAB geranylgeranylation	REAC:R-HSA-8873719	1.00197e-19	18.9991	34	490	24	9946	RAB30,RAB11A,RAB2B,RAB5C,PTP4A2,RAB29,RAB33B,RAB23,RAB1A,RAB40C,RAB11B,RAB35,RAB5A,RAB5B,RAB4B,RAB1B,RAB3D,RAB40B,RAB24,RAB4A,RAB26,RAB3A,RAB34,RAB8A
REAC	G2/M Checkpoints	REAC:R-HSA-69481	0.000737095	3.13248	92	490	20	9946	ATR,CLSPN,RAD9B,RPA3,ORC1,BLM,ATM,PSMB6,PSMD8,PSME2,PSMA7,RNF8,RFC3,RAD1,MCM7,PSMD9,PSME1,PSMB5,DNA2,RPA2
REAC	HDR through Single Strand Annealing (SSA)	REAC:R-HSA-5685938	0.00145638	2.83673	22	490	10	9946	ATR,RAD9B,RPA3,BLM,ATM,RAD51,RFC3,RAD1,DNA2,RPA2
REAC	Presynaptic phase of homologous DNA pairing and strand exchange	REAC:R-HSA-5693616	0.0040391	2.39372	24	490	10	9946	ATR,RAD9B,RPA3,BLM,ATM,RAD51,RFC3,RAD1,DNA2,RPA2
REAC	Homologous DNA Pairing and Strand Exchange	REAC:R-HSA-5693579	0.0100036	1.99984	26	490	10	9946	ATR,RAD9B,RPA3,BLM,ATM,RAD51,RFC3,RAD1,DNA2,RPA2
WP	NIPBL role in DNA damage - Cornelia de Lange syndrome	WP:WP5119	0.00529826	2.27587	5	490	4	9946	ATR,NIPBL,ATM,RNF8
WP	Cytoplasmic ribosomal proteins	WP:WP477	0.019766	1.70408	68	490	12	9946	RPS3,RPL4,RPL37A,RPS21,RPL18,RPS17,RPS3A,RPL27A,RPL12,RPL14,RPS24,RPL5
WP	Intracellular trafficking proteins involved in CMT neuropathy	WP:WP4856	0.0204059	1.69024	17	490	6	9946	PMP22,RAB11A,RAB11B,RAB4B,RAB4A,RAB3A
CORUM	PA28-20S proteasome	CORUM:192	0.0245012	1.61081	10	490	5	9946	PSMB6,PSME2,PSMA7,PSME1,PSMB5
CORUM	USH2 complex	CORUM:6259	0.0499498	1.30147	3	490	3	9946	PDZD7,USH2A,ADGRV1
HP	Abnormal facial skeleton morphology	HP:0011821	0.00160535	2.79443	688	490	63	9946	RSPH1,RREB1,POU1F1,RNF2,SPEF2,MAN2C1,ATR,DVL3,NIPBL,RELN,ANKRD17,GTF2IRD2,PKHD1,SRCAP,ORC1,PUS1,BLM,PYCR1,PIEZO1,RFT1,SETD5,RAB23,ATM,BAZ1B,PRRT2,RAC2,RPL18,RPS17,GTF2I,GNPTAB,POLR1D,PRTN3,SPEG,ZBTB20,RRAS2,KAT6A,COL12A1,APC,MYO9A,INPPL1,DNAH9,CCDC88A,NF1,RAD51,PLAA,PYCR2,LRP2,DYNC2H1,LAMB2,TRRAP,FANCM,RFX5,SPTBN1,RPS24,RSPH9,ARID2,ARHGAP29,ZNF292,RPL5,ADAMTSL4,KIAA0586,DNA2,UNC80
HP	Abnormality of the genital system	HP:0000078	0.00516254	2.28714	900	490	75	9946	RSPH1,RREB1,POU1F1,RNF2,SPEF2,VPS13C,MAN2C1,ATR,DNAH10,DMXL2,DVL3,GLI1,MCM9,ARMC5,NIPBL,DNAH8,ANKRD17,RGR,GTF2IRD2,SRCAP,ORC1,NR3C1,BLM,PYCR1,PIEZO1,DNAH2,SETD5,RAB23,ADNP,RNF135,ATM,BAZ1B,DICER1,RPL18,RPS17,GTF2I,PSMC3IP,LRRK2,POLR1D,PRTN3,CFAP44,ZBTB20,USH2A,RRAS2,KAT6A,APC,SYNJ1,LAMA3,INPPL1,DNAH9,MSH2,NF1,AGBL5,RCBTB1,MTOR,GFM2,PMS1,RAD51,LRP2,DYNC2H1,RDH12,TRRAP,FANCM,SPTBN1,RPS24,RSPH9,RAC1…
HP	Aplasia/hypoplasia involving the skeleton	HP:0009115	0.00764058	2.11687	644	490	58	9946	RREB1,POU1F1,RNF2,MAN2C1,ATR,DMXL2,DVL3,GLI1,NIPBL,RELN,ANKRD17,GTF2IRD2,PKHD1,SRCAP,ORC1,PUS1,BLM,PIEZO1,RFT1,SETD5,RAB33B,RAB23,ADNP,BAZ1B,RPL18,RPS17,GTF2I,GNPTAB,POLR1D,SPEG,ZBTB20,RRAS2,KAT6A,COL12A1,APC,PTHLH,MYO9A,INPPL1,NF1,MTOR,RAD51,YY1AP1,PLAA,LRP2,DYNC2H1,FBXO11,TRRAP,FANCM,ABCA12,SPTBN1,RPS24,RAC1,ARID2,ZNF292,RPL5,KIAA0586,DNA2,UNC80
HP	Abnormal reproductive system morphology	HP:0012243	0.00826353	2.08283	769	490	66	9946	RREB1,POU1F1,RNF2,SPEF2,MAN2C1,ATR,DNAH10,DMXL2,DVL3,GLI1,NIPBL,DNAH8,ANKRD17,RGR,GTF2IRD2,SRCAP,ORC1,NR3C1,BLM,PYCR1,PIEZO1,DNAH2,SETD5,RAB23,ADNP,RNF135,ATM,BAZ1B,DICER1,RPL18,RPS17,GTF2I,PSMC3IP,POLR1D,PRTN3,CFAP44,ZBTB20,USH2A,RRAS2,KAT6A,APC,LAMA3,INPPL1,MSH2,NF1,AGBL5,RCBTB1,MTOR,GFM2,PMS1,RAD51,LRP2,DYNC2H1,RDH12,TRRAP,FANCM,SPTBN1,RPS24,RAC1,IL17RC,PSENEN,ARID2,TLR4,RPL5,KIAA0586,RNASEL
HP	Abnormality of the skeletal system	HP:0000924	0.0151182	1.8205	1759	490	124	9946	RSPH1,RREB1,POU1F1,PMP22,PTS,RNF2,SPEF2,SMARCAD1,MAN2C1,RNASET2,REST,ATR,RAB11A,SNX14,DMXL2,DVL3,GLI1,MCM9,ARMC5,NIPBL,RELN,ANKRD17,GTF2IRD2,PKHD1,SRCAP,SPG11,ORC1,PUS1,CHD8,BLM,PYCR1,PIEZO1,RFT1,SETD5,RAB33B,RAB23,PNPO,VPS13D,ADNP,RNF135,ATM,BAZ1B,APOB,PRRT2,DICER1,RAC2,RPL18,PDZD7,RPS17,GTF2I,GNPTAB,PSMC3IP,POLR1D,PRTN3,SPEG,CTNND1,ZBTB20,USH2A,RRAS2,KAT6A,COL12A1,APC,SZT2,SYNJ1,PTHLH,RAB11B,MY…
HP	Abnormality of the forehead	HP:0000290	0.0183878	1.73547	632	490	56	9946	POU1F1,RNF2,MAN2C1,ATR,SNX14,DMXL2,DVL3,NIPBL,RELN,ANKRD17,GTF2IRD2,SRCAP,ORC1,PYCR1,SETD5,ADNP,RNF135,BAZ1B,DICER1,RPL18,RPS17,GTF2I,GNPTAB,POLR1D,SKIV2L,CTNND1,ZBTB20,RRAS2,KAT6A,APC,SZT2,SYNJ1,PTHLH,MYO9A,INPPL1,RALGAPA1,CCDC88A,NF1,MTOR,ASPM,RAD51,PYCR2,LRP2,DYNC2H1,FBXO11,TRRAP,FANCM,MPDZ,SPTBN1,RPS24,ARID2,ZNF292,RPL5,LRP1,KIAA0586,UNC80
HP	Abnormality of head or neck	HP:0000152	0.0185825	1.7309	1784	490	125	9946	RSPH1,RREB1,POU1F1,PMP22,PTS,RNF2,SPEF2,PTGER2,DCTN1,VPS13C,MAN2C1,RNASET2,REST,ATR,RAB11A,SNX14,DMXL2,DVL3,GLI1,ARMC5,NIPBL,RELN,ANKRD17,RGR,GTF2IRD2,PKHD1,SRCAP,SPG11,ORC1,PUS1,CHD8,BLM,PYCR1,PIEZO1,RFT1,SETD5,RAB33B,RAB23,PNPO,VPS13D,ADNP,RNF135,ATM,BAZ1B,APOB,PRRT2,DICER1,RAC2,RPL18,PDZD7,RPS17,GTF2I,GNPTAB,CIZ1,RASGRP2,PSMC3IP,LRRK2,KIF23,POLR1D,PRTN3,SKIV2L,SPEG,CTNND1,ZBTB20,USH2A,RRAS2,KA…
HP	Abnormal skull morphology	HP:0000929	0.0211881	1.67391	1268	490	95	9946	RSPH1,RREB1,POU1F1,PTS,RNF2,SPEF2,MAN2C1,RNASET2,ATR,RAB11A,SNX14,DMXL2,DVL3,NIPBL,RELN,ANKRD17,GTF2IRD2,PKHD1,SRCAP,SPG11,ORC1,PUS1,CHD8,BLM,PYCR1,PIEZO1,RFT1,SETD5,RAB23,PNPO,VPS13D,ADNP,RNF135,ATM,BAZ1B,PRRT2,DICER1,RAC2,RPL18,RPS17,GTF2I,GNPTAB,PSMC3IP,POLR1D,PRTN3,SPEG,ZBTB20,RRAS2,KAT6A,COL12A1,APC,SZT2,SYNJ1,PTHLH,RAB11B,MYO9A,INPPL1,DNAH9,RALGAPA1,CCDC88A,NF1,MTOR,ASPM,PUS3,GFM2,RAD51,PLA…
HP	Abnormality of the face	HP:0000271	0.0240785	1.61837	1617	490	115	9946	RSPH1,RREB1,POU1F1,PMP22,PTS,RNF2,SPEF2,PTGER2,DCTN1,VPS13C,MAN2C1,RNASET2,REST,ATR,RAB11A,SNX14,DMXL2,DVL3,GLI1,ARMC5,NIPBL,RELN,ANKRD17,RGR,GTF2IRD2,PKHD1,SRCAP,ORC1,PUS1,CHD8,BLM,PYCR1,PIEZO1,SETD5,RAB23,ADNP,RNF135,ATM,BAZ1B,APOB,PRRT2,DICER1,RAC2,RPL18,PDZD7,RPS17,GTF2I,GNPTAB,RASGRP2,LRRK2,KIF23,POLR1D,PRTN3,SKIV2L,SPEG,CTNND1,ZBTB20,USH2A,RRAS2,KAT6A,COL12A1,APC,SZT2,SYNJ1,PTHLH,RAB11B,MYO…
HP	Abnormality of the nose	HP:0000366	0.0258459	1.58761	941	490	75	9946	RSPH1,RREB1,POU1F1,RNF2,SPEF2,PTGER2,VPS13C,MAN2C1,ATR,SNX14,DMXL2,DVL3,NIPBL,RELN,ANKRD17,RGR,GTF2IRD2,PKHD1,SRCAP,PUS1,CHD8,BLM,PYCR1,SETD5,RAB23,ADNP,RNF135,ATM,BAZ1B,DICER1,RAC2,RPL18,RPS17,GTF2I,GNPTAB,RASGRP2,LRRK2,POLR1D,PRTN3,SKIV2L,ZBTB20,USH2A,KAT6A,APC,SYNJ1,INPPL1,DNAH9,RALGAPA1,CCDC88A,NF1,AGBL5,MTOR,RAD51,PLAA,PYCR2,LRP2,DYNC2H1,RDH12,AASS,TRRAP,FANCM,ABCA12,MPDZ,RFX5,SPTBN1,RPS24,I…
HP	Abnormal axial skeleton morphology	HP:0009121	0.026482	1.57705	1429	490	104	9946	RSPH1,RREB1,POU1F1,PMP22,PTS,RNF2,SPEF2,MAN2C1,RNASET2,REST,ATR,RAB11A,SNX14,DMXL2,DVL3,GLI1,NIPBL,RELN,ANKRD17,GTF2IRD2,PKHD1,SRCAP,SPG11,ORC1,PUS1,CHD8,BLM,PYCR1,PIEZO1,RFT1,SETD5,RAB33B,RAB23,PNPO,VPS13D,ADNP,RNF135,ATM,BAZ1B,PRRT2,DICER1,RAC2,RPL18,RPS17,GTF2I,GNPTAB,PSMC3IP,POLR1D,PRTN3,SPEG,ZBTB20,RRAS2,KAT6A,COL12A1,APC,SZT2,SYNJ1,PTHLH,RAB11B,MYO9A,INPPL1,DNAH9,RALGAPA1,LRIF1,CCDC88A,NF1,…
HP	Otitis media	HP:0000388	0.0283077	1.5481	164	490	22	9946	RSPH1,RREB1,RNF2,SPEF2,NIPBL,GTF2IRD2,SRCAP,BLM,BAZ1B,RAC2,GTF2I,GNPTAB,PRTN3,DNAH9,RELB,ABCA12,RFX5,SPTBN1,IL6ST,RSPH9,RAC1,ARHGAP29
HP	Abnormal fear/anxiety-related behavior	HP:0100852	0.0285871	1.54383	239	490	28	9946	RREB1,RNF2,DCTN1,VPS13C,MAN2C1,NIPBL,ANKRD17,GTF2IRD2,SRCAP,NR3C1,CHD8,SETD5,ADNP,BAZ1B,PRRT2,PDZD7,GTF2I,CIZ1,LRRK2,ZBTB20,USH2A,SYNJ1,MSH2,NF1,ADGRV1,PMS1,SPTBN1,ARID2
HP	Abnormality of finger	HP:0001167	0.0318383	1.49705	644	490	56	9946	RREB1,POU1F1,RNF2,SMARCAD1,MAN2C1,ATR,DMXL2,DVL3,GLI1,NIPBL,RELN,ANKRD17,GTF2IRD2,SRCAP,ORC1,BLM,RFT1,SETD5,RAB33B,RAB23,ADNP,BAZ1B,RPL18,RPS17,GTF2I,GNPTAB,PSMC3IP,SPEG,ZBTB20,RRAS2,KAT6A,COL12A1,APC,PTHLH,RAB11B,LAMA3,INPPL1,MTOR,RAD51,YY1AP1,PLAA,PYCR2,DYNC2H1,FBXO11,TRRAP,FANCM,ABCA12,SPTBN1,RPS24,RAC1,ARID2,KIAA0825,ZNF292,RPL5,KIAA0586,UNC80
HP	Abnormal digit morphology	HP:0011297	0.0342242	1.46567	803	490	66	9946	RSPH1,RREB1,POU1F1,PMP22,RNF2,SPEF2,SMARCAD1,MAN2C1,ATR,SNX14,DMXL2,DVL3,GLI1,NIPBL,RELN,ANKRD17,GTF2IRD2,SRCAP,ORC1,BLM,RFT1,SETD5,RAB33B,RAB23,ADNP,BAZ1B,RPL18,RPS17,GTF2I,GNPTAB,PSMC3IP,SPEG,CTNND1,ZBTB20,RRAS2,KAT6A,COL12A1,APC,PTHLH,RAB11B,LAMA3,INPPL1,DNAH9,MTOR,RAD51,YY1AP1,PLAA,PYCR2,DYNC2H1,FBXO11,RNF6,TRRAP,FANCM,ABCA12,SPTBN1,RPS24,IL6ST,RSPH9,RAC1,ARID2,KIAA0825,ZNF292,RPL5,SIN3B,KIAA…
HP	Micrognathia	HP:0000347	0.0366286	1.43618	451	490	43	9946	RREB1,RNF2,MAN2C1,ATR,DVL3,NIPBL,RELN,ANKRD17,GTF2IRD2,PKHD1,SRCAP,ORC1,PUS1,BLM,PIEZO1,RFT1,SETD5,RAB23,BAZ1B,RPL18,RPS17,GTF2I,POLR1D,SPEG,RRAS2,KAT6A,COL12A1,APC,MYO9A,NF1,RAD51,PLAA,DYNC2H1,TRRAP,FANCM,SPTBN1,RPS24,ARID2,ZNF292,RPL5,KIAA0586,DNA2,UNC80
HP	Aplasia/Hypoplasia of the mandible	HP:0009118	0.0386518	1.41283	452	490	43	9946	RREB1,RNF2,MAN2C1,ATR,DVL3,NIPBL,RELN,ANKRD17,GTF2IRD2,PKHD1,SRCAP,ORC1,PUS1,BLM,PIEZO1,RFT1,SETD5,RAB23,BAZ1B,RPL18,RPS17,GTF2I,POLR1D,SPEG,RRAS2,KAT6A,COL12A1,APC,MYO9A,NF1,RAD51,PLAA,DYNC2H1,TRRAP,FANCM,SPTBN1,RPS24,ARID2,ZNF292,RPL5,KIAA0586,DNA2,UNC80
HP	Abnormality of the eye	HP:0000478	0.0398436	1.39964	1670	490	117	9946	RSPH1,RREB1,POU1F1,PMP22,PTS,RNF2,SPEF2,DCTN1,VPS13C,MAN2C1,RNASET2,REST,ATR,RAB11A,SNX14,DMXL2,DVL3,GLI1,NIPBL,CEP250,RELN,ANKRD17,RGR,GTF2IRD2,SRCAP,SPG11,ORC1,PUS1,CHD8,BLM,PYCR1,RFT1,SETD5,RAB23,PNPO,VPS13D,ADNP,RNF135,ATM,BAZ1B,APOB,PRRT2,DICER1,RPL18,PDZD7,RPS17,GTF2I,GNPTAB,LRRK2,POLR1D,PRTN3,SKIV2L,SPEG,CTNND1,ZBTB20,USH2A,RRAS2,KAT6A,COL12A1,APC,SZT2,SYNJ1,RAB11B,MYO9A,LAMA3,INPPL1,DNAH9…
HP	Abnormal thorax morphology	HP:0000765	0.0443429	1.35318	499	490	46	9946	RREB1,RNF2,MAN2C1,REST,ATR,SNX14,DVL3,GLI1,NIPBL,ANKRD17,GTF2IRD2,SRCAP,ORC1,PYCR1,PIEZO1,RAB33B,RNF135,BAZ1B,RPL18,RPS17,GTF2I,GNPTAB,SPEG,ZBTB20,RRAS2,KAT6A,COL12A1,APC,MYO9A,INPPL1,LRIF1,NF1,MTOR,SYNE2,AK9,PLAA,PYCR2,LRP2,DYNC2H1,LAMB2,SPTBN1,RPS24,ARID2,MYH2,RPL5,KIAA0586
HP	Aplasia/hypoplasia affecting bones of the axial skeleton	HP:0009122	0.0444422	1.3522	514	490	47	9946	RREB1,RNF2,MAN2C1,ATR,DVL3,NIPBL,RELN,ANKRD17,GTF2IRD2,PKHD1,SRCAP,ORC1,PUS1,BLM,PIEZO1,RFT1,SETD5,RAB33B,RAB23,BAZ1B,RPL18,RPS17,GTF2I,GNPTAB,POLR1D,SPEG,RRAS2,KAT6A,COL12A1,APC,MYO9A,INPPL1,NF1,RAD51,PLAA,LRP2,DYNC2H1,TRRAP,FANCM,SPTBN1,RPS24,ARID2,ZNF292,RPL5,KIAA0586,DNA2,UNC80
HP	Abnormal skeletal morphology	HP:0011842	0.0473938	1.32428	1694	490	118	9946	RSPH1,RREB1,POU1F1,PMP22,PTS,RNF2,SPEF2,SMARCAD1,MAN2C1,RNASET2,REST,ATR,RAB11A,SNX14,DMXL2,DVL3,GLI1,ARMC5,NIPBL,RELN,ANKRD17,GTF2IRD2,PKHD1,SRCAP,SPG11,ORC1,PUS1,CHD8,BLM,PYCR1,PIEZO1,RFT1,SETD5,RAB33B,RAB23,PNPO,VPS13D,ADNP,RNF135,ATM,BAZ1B,APOB,PRRT2,DICER1,RAC2,RPL18,RPS17,GTF2I,GNPTAB,PSMC3IP,POLR1D,PRTN3,SPEG,CTNND1,ZBTB20,RRAS2,KAT6A,COL12A1,APC,SZT2,SYNJ1,PTHLH,RAB11B,MYO9A,LAMA3,INPPL1,…
HP	Abnormality of the head	HP:0000234	0.0474068	1.32416	1765	490	122	9946	RSPH1,RREB1,POU1F1,PMP22,PTS,RNF2,SPEF2,PTGER2,DCTN1,VPS13C,MAN2C1,RNASET2,REST,ATR,RAB11A,SNX14,DMXL2,DVL3,GLI1,ARMC5,NIPBL,RELN,ANKRD17,RGR,GTF2IRD2,PKHD1,SRCAP,SPG11,ORC1,PUS1,CHD8,BLM,PYCR1,PIEZO1,RFT1,SETD5,RAB23,PNPO,VPS13D,ADNP,RNF135,ATM,BAZ1B,APOB,PRRT2,DICER1,RAC2,RPL18,PDZD7,RPS17,GTF2I,GNPTAB,RASGRP2,PSMC3IP,LRRK2,KIF23,POLR1D,PRTN3,SKIV2L,SPEG,CTNND1,ZBTB20,USH2A,RRAS2,KAT6A,COL12A1,…
HP	Aplasia/Hypoplasia involving bones of the skull	HP:0009116	0.0478146	1.32044	456	490	43	9946	RREB1,RNF2,MAN2C1,ATR,DVL3,NIPBL,RELN,ANKRD17,GTF2IRD2,PKHD1,SRCAP,ORC1,PUS1,BLM,PIEZO1,RFT1,SETD5,RAB23,BAZ1B,RPL18,RPS17,GTF2I,POLR1D,SPEG,RRAS2,KAT6A,COL12A1,APC,MYO9A,NF1,RAD51,PLAA,DYNC2H1,TRRAP,FANCM,SPTBN1,RPS24,ARID2,ZNF292,RPL5,KIAA0586,DNA2,UNC80

## Sheet: S. Table B -  Statistics
																																	Gene_name	TCGA Mutations	Missplicing Mutations	Deleterious Mutations	Column1		Score	Count
Descriptor	Value		Mutations per Unique Gene	Genes-Patients		Unique Mutation per Gene	Genes		i	Cancer Type	Total Patients	Specific Deleterious Muts			Variant Type	Unique Mutations	Missplicing Mutations	Deleterious Mutations		i	Silent	Variant Classification	Unique Mutations	Missplicing Mutations	Deleterious Mutations	Percent Missplicing	Percent Deleterious	Variant Classification (full)					CSMD3	12568	201	70	10		0	128290
Gene Coverage	9879		1	10116456		[0, 100)	34		1	BRCA	1023	371			SNP	10972930	136181	6751		1	Nonsilent	TSS	3032	19	0	0.00626649	0	Translation_Start_Site					RYR3	11662	140	82	20		800.639	19354
Total Mutations	29046307		2	2424775		[100, 200)	137		2	UCEC	536	1266			DEL	678917	8471	472		2		SR	22551	2703	181	0.119862	0.0669626	Splice_Region_nonsilent					CNTNAP2	11444	48	5	30		1601.28	6023
Total Unique Mutations	12250236		3	860423		[200, 300)	403		3	HNSC	506	322			INS	598389	14806	956		3		FSD	66980	1148	103	0.0171394	0.0897213	Frame_Shift_Del					USH2A	11429	169	113	40		2401.92	2570
Cancer Types	19		4	393498		[300, 400)	639		4	LGG	496	150								4		FSI	77070	3190	243	0.0413909	0.0761755	Frame_Shift_Ins					SYNE2	10601	176	95	50		3202.55	1318
Variant Classifications	17		5-6	334160		[400, 500)	742		5	PRAD	493	132								5		IFD	16354	253	5	0.0154702	0.0197628	In_Frame_Del					DNAH8	10306	215	113	60		4003.19	698
Mean Mutations per Gene per Patient	1.69677		7-9	171024		[500, 600)	777		6	LUAD	488	446			Cases Affected	Unique	Missplicing	Deleterious		6		IFI	23720	958	38	0.0403879	0.039666	In_Frame_Ins					DLG2	9972	52	3	70		4803.83	360
Mean Unique Mutations per Gene	1240		10-49	142334		[600, 700)	745		7	THCA	486	455			[1-2)	1415255	18081	946		7		RNA	930	1	0	0.00107527	0	RNA					PCDH15	9660	96	38	80		5604.47	262
Total Cases	8364		50-99	1100		[700, 800)	694		8	SKCM	468	1618			[2-3)	477286	4870	258		8		MM	1884461	26030	1146	0.013813	0.0440261	Missense_Mutation					ADGRV1	9471	160	101	90		6405.11	173
Total Mutations w/ MAF	11651847		>100	36		[800, 900)	621		9	STAD	441	278			[3-4)	220612	1934	89		9		NM	187818	8556	765	0.0455547	0.0894109	Nonsense_Mutation					SDK1	9335	73	17	100		7205.75	116
			Total Mutated Genes	14443806		[900, 1000)	541		10	LUSC	435	370			[4-5)	119413	927	41		10		NS	2215	18	0	0.00812641	0	Nonstop_Mutation					LRP2	9063	152	63	150		8006.39	72
						[1000, 1200)	905		11	BLCA	408	273			[5-10)	202474	1548	67		11	Silent	SR	211036	24192	1013	0.114634	0.0418733	Splice_Region_silent					DNAH9	8789	108	59	200		8807.02	67
						[1200, 1400)	685		12	COAD	402	414			[10-20)	108635	706	24		12		SLT	755519	5479	109	0.00725197	0.0198941	Silent					EYS	8787	43	25	250		9607.66	38
						[1400, 1600)	593		13	LIHC	373	168			[20-30)	50953	292	13		13		3FLK	219447	228	0	0.00103898	0	3'Flank					COL22A1	8585	119	0	300		10408.3	29
						[1600, 1800)	450		14	OV	372	187			[30-40)	25744	155	5		14		5UTR	133037	973	16	0.00731375	0.016444	5'UTR					PKHD1	8571	127	63	350		11208.9	20
						[1800, 2000)	379		15	KIRC	308	129			[40-50)	12433	101	4		15		5FLK	224337	458	16	0.00204157	0.0349345	5'Flank					RELN	8564	140	65	400		12009.6	14
						[2000, 2500)	594		16	CESC	303	218			[50-100)	18636	220	10		16		3UTR	431596	1619	0	0.00375119	0	3'UTR					MACROD2	8553	33	0	450		12810.2	19
						[2500, 3000)	319		17	GBM	292	193			[100-200)	10218	158	3		17		SS	65171	62047	3871	0.952065	0.0623882	Splice_Site					UBR4	8528	150	81	500		13610.9	6
						[3000, 5000)	495		18	KIRP	283	171			[200-300)	3955	77	4		18		INTR	7924962	21586	673	0.0027238	0.0311776	Intron					KALRN	8526	73	26	550		14411.5	10
						[5000, 10000)	120		19	SARC	251	151			[300-400)	1997	17	1															MDN1	8353	158	90	600		15212.1	3
						[10000, 100000)	6			Total Patients	8364	7312			[400-8000)	4125	48	2															CTNNA2	7772	35	0	650		16012.8	5
						Total Genes	9879																										DPP6	7698	45	0	700		16813.4	4
																																	CACNA1C	7663	70	20	750		17614	3
																																	CDH23	7611	98	32	800		18414.7	1
																																	MGAM	7551	136	27	850		19215.3	3
																																	CDH13	7514	22	1	900
																																	TG	7441	74	11	950
																																	DNAH2	7359	145	64	1000
																																	CACNA1E	7358	78	19	1100
																																	NRXN1	7321	52	0	1200
																																	NRXN3	7271	28	2	1300
																																	ANK3	7226	65	29	1400
																																	DYNC2H1	7175	165	83	1500
																																	DNAH7	7161	117	67	1600
																																	DNAH10	6967	118	44	1700
																																	LAMA3	6926	114	41	1800
																																	CACNA2D3	6912	51	0	1900
																																	LRP1	6867	118	38	2000
																																	COL11A1	6723	145	14	2200
																																	ASTN2	6685	35	1	2400
																																	FBN2	6627	93	19	2600
																																	HYDIN	6610	111	53	2800
																																	NAV2	6608	45	4	3000
																																	RNF213	6591	84	30	3200
																																	DYSF	6588	80	8	3400
																																	TRRAP	6576	108	43	3600
																																	FAT3	6563	46	13	3800
																																	PLXNA4	6544	53	5	4000
																																	ITPR1	6534	87	28	4200
																																	FRY	6397	88	37	4400
																																	VPS13C	6391	156	73	4600
																																	VPS13D	6388	139	45	4800
																																	DPP10	6386	54	0	5000
																																	ALK	6344	46	2	5200
																																	CAMTA1	6314	40	7	5400
																																	TENM2	6262	32	17	5600
																																	DAB1	6254	36	0	5800
																																	TRIO	6252	75	21	6000
																																	ACACA	6251	79	21	6200
																																	CDH4	6209	14	0	6400
																																	PCLO	6158	38	6	6600
																																	MUC4	6150	41	2	6800
																																	UNC13C	6132	62	8	7000
																																	LRBA	6114	78	28	7200
																																	TPTE	6094	65	0	7400
																																	MYO16	6062	51	15	7600
																																	TLN2	6043	58	16	7800
																																	ITPR2	6033	96	26	8000
																																	RIMS2	5919	56	9	8200
																																	CNTN4	5859	22	2	8400
																																	CACNA1A	5825	66	17	8600
																																	TRPM3	5825	51	8	8800
																																	KCNMA1	5787	36	3	9000
																																	FRMD4A	5782	24	0	9200
																																	CTNND2	5758	33	1	9400
																																	NAV3	5706	83	19	9600
																																	UNC79	5700	73	26	9800
																																	ADGRB3	5677	67	2	10000
																																	PCSK5	5638	51	6	10200
																																	DMBT1	5630	57	11	10400
																																	VPS13A	5607	126	45	10600
																																	NF1	5599	185	62	10800
																																	PRKG1	5582	20	0	11000
																																	HECTD4	5577	86	45	11200
																																	MYO18B	5569	56	8	11400
																																	PLB1	5539	85	6	11600
																																	FBN3	5529	105	8	11800
																																	ANK1	5528	69	7	12000
																																	PTPRM	5500	49	7	12200
																																	SGCZ	5493	20	0	12400
																																	ABCA12	5492	105	38	12600
																																	ROBO1	5485	55	7	12800
																																	CACNA1D	5459	55	14	13000
																																	CDH12	5422	30	0	13200
																																	SORCS2	5411	29	1	13400
																																	NELL1	5405	30	0
																																	COL12A1	5400	111	34
																																	DOCK4	5398	75	16
																																	AGBL4	5382	14	0
																																	MED12L	5361	56	12
																																	COL14A1	5336	78	13
																																	MYO5B	5334	59	2
																																	DOCK8	5330	62	14
																																	SVEP1	5310	91	41
																																	TMEM132D	5282	8	0
																																	PTPRG	5277	36	1
																																	KIAA1217	5268	36	4
																																	MAGI1	5261	27	3
																																	DSCAML1	5181	56	7
																																	OPCML	5178	12	0
																																	AKAP13	5151	47	12
																																	RPTOR	5148	32	1
																																	LRRK2	5138	98	49
																																	ATM	5122	158	69
																																	ABCA4	5108	87	17
																																	HECW1	5106	52	7
																																	MTOR	5091	82	12
																																	HDAC9	5072	50	2
																																	ADGRL3	5048	40	4
																																	SHANK2	5036	18	3
																																	CADPS	5028	54	2
																																	ZFPM2	5022	16	1
																																	CDH18	5018	21	0
																																	RGS7	5017	45	0
																																	MTUS2	5000	10	0
																																	LTBP1	5000	67	14
																																	CACNA1B	4995	68	24
																																	DGKB	4993	51	1
																																	TNR	4975	45	4
																																	COL19A1	4971	93	1
																																	PDE1C	4967	37	0
																																	KCNIP4	4948	11	0
																																	NCKAP5	4938	29	3
																																	SORL1	4931	74	12
																																	MAST4	4930	35	19
																																	MYO15A	4918	91	16
																																	ULK4	4890	53	1
																																	COL6A3	4883	75	8
																																	ABCA1	4874	58	8
																																	MYOF	4848	76	14
																																	APOB	4829	51	32
																																	PAPPA2	4815	39	3
																																	NRG3	4803	19	0
																																	ADAMTSL1	4794	41	11
																																	DCDC1	4786	60	11
																																	DOCK10	4781	93	16
																																	SLIT2	4774	66	6
																																	ACACB	4773	75	23
																																	ANO4	4767	54	0
																																	ANKRD36C	4760	87	34
																																	DNAH14	4738	55	33
																																	CACNA1S	4737	65	8
																																	PIEZO2	4732	35	4
																																	SMYD3	4698	25	0
																																	XIRP2	4697	21	11
																																	KIF26B	4684	14	8
																																	CIT	4677	65	11
																																	CACNA2D1	4673	50	3
																																	RUNX1	4660	17	0
																																	DGKI	4657	66	2
																																	SPAG16	4651	32	0
																																	ITPR3	4634	84	11
																																	SNTG1	4628	41	0
																																	ELMO1	4618	34	0
																																	CDC42BPA	4613	39	11
																																	FN1	4613	71	12
																																	COL4A2	4612	66	5
																																	COL4A1	4607	76	12
																																	FLNB	4606	51	14
																																	SZT2	4601	103	23
																																	COL25A1	4589	75	0
																																	SVIL	4550	58	14
																																	ANKRD36	4544	87	29
																																	EPHB1	4533	27	0
																																	ADAMTS12	4522	31	2
																																	DCHS2	4501	30	10
																																	MYO10	4499	51	6
																																	CHD6	4489	70	31
																																	GRIN2A	4486	21	1
																																	RPS6KA2	4484	34	0
																																	ATRNL1	4484	49	5
																																	SPTAN1	4478	75	17
																																	VWA8	4472	66	12
																																	ASTN1	4465	47	1
																																	SPTBN1	4453	61	16
																																	UBR5	4450	83	33
																																	RIMS1	4445	55	10
																																	TIAM1	4438	45	3
																																	ZAN	4436	78	13
																																	CPNE4	4436	30	0
																																	KSR2	4430	31	0
																																	NOS1	4428	33	2
																																	THSD4	4419	16	0
																																	LAMA4	4409	66	12
																																	PARD3	4407	36	8
																																	MYOM2	4399	57	8
																																	MYH11	4397	41	5
																																	RGS6	4384	17	0
																																	MROH2B	4380	81	5
																																	CEP112	4376	35	0
																																	CPS1	4365	68	8
																																	MYO3A	4364	59	5
																																	COL16A1	4363	85	1
																																	RABGAP1L	4354	32	0
																																	KIF1B	4346	79	9
																																	CUX1	4343	43	11
																																	NFASC	4327	36	1
																																	MYT1L	4315	30	0
																																	OTOF	4309	70	6
																																	SPEF2	4305	83	22
																																	ADARB2	4304	14	0
																																	TRPM6	4301	70	16
																																	DOCK5	4300	77	20
																																	COL17A1	4286	73	5
																																	CFAP46	4280	64	11
																																	IQGAP2	4265	46	14
																																	AHNAK2	4264	9	5
																																	ANO2	4252	35	1
																																	PTPRB	4248	63	9
																																	TACC2	4245	27	7
																																	INPP4B	4245	33	0
																																	PDE10A	4223	42	0
																																	NIPBL	4220	85	30
																																	ADAMTSL3	4220	45	14
																																	TNIK	4217	45	5
																																	MYLK	4215	35	5
																																	NUP210L	4212	69	8
																																	CADM2	4209	17	0
																																	COL5A2	4203	87	3
																																	DOCK7	4188	83	20
																																	CCDC7	4174	79	17
																																	PTPRK	4173	73	9
																																	EPHA6	4155	30	0
																																	ZFHX4	4152	14	6
																																	TPR	4147	82	19
																																	NLRC5	4137	72	3
																																	TEP1	4121	97	23
																																	SPEG	4119	66	13
																																	ADGRL2	4114	46	5
																																	PRKAG2	4111	20	0
																																	ATR	4101	75	29
																																	AXDND1	4096	41	0
																																	SEMA5A	4095	23	1
																																	ANO3	4093	57	0
																																	NRAP	4092	77	9
																																	NCOR1	4088	85	33
																																	MICAL3	4083	51	12
																																	ALMS1	4082	37	10
																																	ASCC3	4068	66	10
																																	MYO9A	4061	66	21
																																	GRIK4	4059	31	0
																																	UNC13B	4055	43	5
																																	PLEC	4050	48	28
																																	SPTB	4049	53	10
																																	SCN10A	4041	45	9
																																	DMXL2	4036	75	17
																																	AFF3	4033	33	2
																																	PTPN13	4027	76	18
																																	PRUNE2	4020	21	4
																																	PTPRZ1	4010	53	12
																																	ASAP1	3992	39	9
																																	HECW2	3988	55	7
																																	KMT2A	3987	57	26
																																	TTC3	3980	60	18
																																	KCNQ5	3977	17	0
																																	DLEC1	3968	56	8
																																	COL15A1	3961	58	1
																																	CFAP61	3960	34	1
																																	EXOC4	3948	18	1
																																	ABCC9	3945	71	6
																																	NTRK3	3945	21	0
																																	TNS1	3943	40	4
																																	MCF2L	3930	33	2
																																	STXBP5L	3928	38	5
																																	PSD3	3922	16	1
																																	ABCC8	3920	71	7
																																	ATP2B2	3910	26	1
																																	UNC13A	3903	55	5
																																	CNOT1	3903	79	16
																																	HIVEP3	3901	7	0
																																	ASH1L	3895	35	5
																																	DEPDC5	3883	63	12
																																	TBC1D5	3882	27	0
																																	ZFYVE26	3874	61	13
																																	MYO7B	3870	67	10
																																	KNTC1	3861	74	12
																																	KIF1A	3860	42	7
																																	ADAMTS9	3856	51	7
																																	ADAMTS20	3855	95	32
																																	FHOD3	3852	31	4
																																	COL11A2	3852	85	6
																																	CADPS2	3851	30	1
																																	FANCD2	3847	60	5
																																	LRRC4C	3845	2	0
																																	GREB1	3837	50	3
																																	MYH13	3832	49	21
																																	BAZ2B	3831	60	17
																																	DNM3	3830	31	0
																																	RTTN	3829	102	16
																																	PPFIA2	3828	70	7
																																	UNC80	3827	76	32
																																	ADCY8	3820	29	0
																																	KIRREL3	3817	18	0
																																	RAD51B	3805	20	0
																																	CLASP1	3800	55	11
																																	A2ML1	3799	47	3
																																	CHD9	3799	77	37
																																	TIAM2	3797	38	4
																																	PIKFYVE	3795	57	15
																																	ITGA9	3782	33	1
																																	CHD7	3775	63	21
																																	CR1	3769	37	5
																																	DLC1	3769	18	3
																																	ADAM12	3758	28	0
																																	GON4L	3754	45	11
																																	SCN2A	3753	53	11
																																	ATP8A1	3753	62	1
																																	HBG2	3746	7	0
																																	SORBS1	3744	46	11
																																	EGFR	3737	36	1
																																	KCNH1	3734	19	1
																																	EFCAB6	3733	51	13
																																	SLIT1	3732	46	9
																																	TNS3	3731	36	8
																																	SLC4A4	3727	38	2
																																	SORBS2	3726	26	0
																																	NPAS3	3725	18	0
																																	ZFHX3	3717	9	4
																																	NRCAM	3717	35	3
																																	PRKCE	3715	17	0
																																	KIF13A	3713	52	11
																																	UNC5D	3706	39	1
																																	GRIK2	3704	38	0
																																	TBCD	3700	40	2
																																	MYO7A	3698	69	8
																																	FARP1	3695	27	1
																																	CHD2	3687	52	7
																																	PTK2	3680	47	4
																																	COL13A1	3676	46	0
																																	THADA	3669	50	8
																																	MAD1L1	3662	24	0
																																	CNTN6	3660	54	1
																																	CACNA2D4	3655	50	1
																																	AKAP6	3652	20	7
																																	ARHGAP26	3649	36	1
																																	ELAVL1	3645	16	0
																																	CNTN1	3645	39	2
																																	MAP2	3637	15	4
																																	VPS8	3635	55	5
																																	FMN1	3634	20	0
																																	PLD5	3631	20	0
																																	TRDN	3626	43	0
																																	KDM4C	3620	40	0
																																	PRDM16	3616	12	0
																																	SNTG2	3615	29	0
																																	SMARCA2	3611	45	6
																																	MECOM	3609	31	1
																																	ASPM	3608	62	35
																																	VAV2	3608	33	0
																																	MCTP1	3607	48	0
																																	ABCC4	3607	52	2
																																	CDK5RAP2	3604	47	14
																																	XKR4	3602	5	0
																																	UBR1	3599	66	12
																																	PRKCB	3598	22	0
																																	MCF2L2	3592	49	0
																																	KIR2DL1	3590	10	0
																																	LRRK1	3590	43	7
																																	COL2A1	3585	69	5
																																	OCA2	3584	41	0
																																	RBMS3	3584	18	0
																																	RERE	3584	25	4
																																	TTLL5	3583	62	6
																																	ATRN	3581	42	2
																																	CNTNAP4	3580	49	3
																																	RORA	3579	10	0
																																	KTN1	3575	91	4
																																	MPDZ	3570	64	15
																																	RNF17	3564	77	14
																																	LIMCH1	3564	43	11
																																	KAZN	3553	11	0
																																	CABIN1	3552	52	9
																																	SRGAP3	3550	22	1
																																	VWA3B	3549	41	4
																																	CDK14	3548	31	0
																																	SCN5A	3544	44	7
																																	SCN1A	3542	50	13
																																	WNK1	3539	34	9
																																	ABCA9	3538	84	17
																																	PCDH9	3532	8	0
																																	CACNA1I	3529	58	4
																																	PTPRC	3529	42	0
																																	ARID1B	3523	42	9
																																	ADCY10	3523	53	5
																																	NEDD4L	3521	34	1
																																	DAPK1	3517	33	9
																																	FSTL5	3513	29	0
																																	MTR	3512	47	0
																																	RALGAPA1	3512	61	23
																																	CEP192	3507	64	12
																																	PTPRS	3507	37	5
																																	FLT1	3504	59	6
																																	ARHGEF12	3500	61	5
																																	RAPGEF4	3500	53	1
																																	TNC	3500	36	6
																																	SCN11A	3499	40	5
																																	MYH10	3497	48	15
																																	JMJD1C	3495	47	10
																																	HEATR1	3485	71	14
																																	ITSN2	3482	62	13
																																	TEX14	3479	52	10
																																	DENND1A	3478	27	0
																																	ABCA8	3474	79	11
																																	NCAM1	3473	31	0
																																	FNDC3B	3470	28	2
																																	ATP10B	3465	44	5
																																	CHL1	3464	61	4
																																	MYH14	3462	43	7
																																	ADAMTS16	3459	47	1
																																	BRWD1	3450	64	31
																																	ATP13A4	3448	69	8
																																	GTF3C1	3448	53	14
																																	PALLD	3442	26	0
																																	ADGRD1	3441	34	0
																																	LAMB4	3439	63	11
																																	GRIA1	3435	20	0
																																	CEP128	3435	33	0
																																	KCNT2	3434	55	6
																																	EPHA5	3430	30	0
																																	TRPM2	3428	48	4
																																	CACNA1G	3427	63	8
																																	SCN8A	3423	49	8
																																	VAV3	3423	37	0
																																	MORC1	3419	64	6
																																	ATP11A	3417	49	1
																																	TRIP12	3411	67	10
																																	KCNAB1	3407	24	0
																																	ANKRD44	3402	46	3
																																	ADAM22	3394	62	1
																																	CNTLN	3392	49	3
																																	NLGN1	3391	11	0
																																	SEMA6D	3391	25	0
																																	CDKAL1	3388	19	0
																																	EGFLAM	3384	34	3
																																	ESRRG	3382	9	0
																																	RIMBP2	3382	20	2
																																	IGF1R	3380	21	1
																																	BBS9	3380	37	0
																																	ASPH	3379	41	0
																																	EIF4G3	3379	45	7
																																	PLCH1	3376	45	8
																																	SGIP1	3374	40	0
																																	LPP	3369	26	0
																																	EHMT1	3367	35	9
																																	GPHN	3365	29	0
																																	ACOXL	3360	19	0
																																	BPTF	3356	42	13
																																	SGCD	3354	10	0
																																	AMPH	3352	30	0
																																	MCC	3352	16	0
																																	ERC1	3351	28	0
																																	DGKH	3350	48	2
																																	CACNB2	3347	21	0
																																	DGKG	3344	27	0
																																	CUL9	3338	68	9
																																	EIF2AK4	3337	50	7
																																	ADAMTS2	3334	28	0
																																	SYCP2	3333	99	16
																																	LRRTM4	3332	2	0
																																	ARHGEF28	3331	46	10
																																	SPINK5	3320	63	11
																																	MYBPC1	3320	31	5
																																	FOXP1	3320	34	0
																																	PTPRO	3319	40	3
																																	PHKB	3317	37	1
																																	TRPM1	3316	45	7
																																	MYO18A	3309	55	2
																																	KIF6	3309	37	0
																																	ANKRD17	3307	43	13
																																	IFT172	3306	72	10
																																	PTPRF	3306	52	7
																																	PIK3C2B	3306	41	8
																																	ABCA6	3303	88	14
																																	MYOM3	3303	58	8
																																	TMEM132B	3303	5	0
																																	GLIS3	3301	25	0
																																	RASGRF2	3297	42	2
																																	NBPF12	3294	33	5
																																	NOTCH2	3292	54	15
																																	SRCAP	3289	44	19
																																	SLC8A1	3284	22	0
																																	CREB5	3283	11	0
																																	DSP	3282	25	18
																																	BCR	3281	28	1
																																	LTBP2	3276	48	7
																																	FER	3276	41	0
																																	COL18A1	3266	45	0
																																	ATP9A	3265	36	1
																																	SCAPER	3264	47	5
																																	TPO	3263	31	1
																																	LUZP2	3262	17	0
																																	SPTBN4	3262	53	14
																																	NUP214	3256	52	13
																																	HIP1	3255	38	0
																																	PCCA	3249	32	0
																																	GLI3	3249	19	2
																																	KIF13B	3244	52	4
																																	MTHFD1L	3244	29	1
																																	ABCB5	3242	47	2
																																	LRP6	3240	45	4
																																	FAM13A	3239	40	0
																																	USP32	3237	45	10
																																	SLC4A10	3235	47	0
																																	KIF21B	3234	50	4
																																	CPED1	3230	47	0
																																	STAG1	3229	59	6
																																	GPR158	3226	12	1
																																	SP140	3226	49	1
																																	SCN3A	3222	41	4
																																	ANKRD30B	3220	48	8
																																	AK9	3217	65	22
																																	DIAPH3	3217	36	2
																																	MAGI3	3215	29	2
																																	SLC9C1	3213	48	3
																																	TANC2	3213	30	7
																																	MYO9B	3212	46	8
																																	RANBP2	3206	30	15
																																	VCAN	3205	20	10
																																	DNAH12	3203	42	25
																																	ZNF638	3197	50	14
																																	DCLK1	3193	29	0
																																	TLL1	3191	51	0
																																	ATP9B	3191	52	0
																																	EPB41L3	3189	34	0
																																	RASGRF1	3188	35	1
																																	SMARCA4	3188	53	2
																																	COL9A1	3186	60	1
																																	HECTD1	3178	64	20
																																	PDE8B	3168	36	0
																																	FMNL2	3168	36	0
																																	FSTL4	3167	15	0
																																	MEGF8	3166	48	10
																																	RBFOX3	3165	5	0
																																	PPFIBP1	3160	48	3
																																	OR2L13	3155	3	0
																																	SIPA1L1	3154	31	3
																																	MYH2	3152	72	25
																																	PLA2R1	3150	51	1
																																	PDE4DIP	3148	46	7
																																	CKAP5	3148	50	4
																																	RALYL	3144	18	0
																																	COL21A1	3144	41	0
																																	CHD8	3143	72	31
																																	DNMT1	3142	46	4
																																	XRN1	3138	68	12
																																	SUMF1	3134	2	0
																																	SPIDR	3130	18	0
																																	CEP250	3130	50	20
																																	TBC1D1	3129	30	0
																																	PPP1R12B	3128	39	0
																																	GRIK1	3127	30	0
																																	PLXNC1	3127	42	1
																																	TSC2	3121	60	9
																																	NIN	3118	56	12
																																	TNRC6B	3117	40	3
																																	PRRC2C	3116	52	17
																																	KIR3DL1	3116	10	0
																																	CYFIP2	3113	30	1
																																	DISC1	3113	16	0
																																	HELZ	3112	49	8
																																	CNGB1	3112	33	0
																																	CAD	3112	49	10
																																	RICTOR	3110	65	12
																																	SETBP1	3107	10	2
																																	PLXDC2	3105	34	0
																																	AHNAK	3104	11	8
																																	TEK	3104	39	0
																																	TJP1	3102	55	16
																																	POLR1A	3101	43	5
																																	ANKFN1	3100	28	0
																																	SPG11	3100	66	23
																																	RB1	3095	113	0
																																	CFTR	3095	43	9
																																	PDCD11	3093	56	10
																																	TECTA	3088	28	5
																																	C8orf34	3087	20	0
																																	KIF21A	3079	64	3
																																	EYA2	3077	20	0
																																	LAMB1	3076	48	8
																																	ABCC2	3066	56	6
																																	BTBD11	3066	20	0
																																	IQGAP1	3065	60	10
																																	LEPR	3065	34	1
																																	EPHA3	3063	36	0
																																	RIF1	3058	48	19
																																	SOX6	3056	26	0
																																	TBC1D32	3054	80	6
																																	WDPCP	3048	33	0
																																	ITGB4	3047	77	6
																																	ROR2	3046	13	0
																																	PDE4B	3045	24	0
																																	WDR7	3038	40	6
																																	PTPN14	3038	25	5
																																	TBC1D22A	3035	21	0
																																	GALNT13	3035	25	0
																																	NCKAP1L	3034	52	0
																																	ARHGAP15	3027	11	0
																																	MICAL2	3026	35	4
																																	INSR	3025	21	3
																																	SCN9A	3020	46	7
																																	AHCTF1	3019	44	15
																																	SIPA1L2	3017	22	3
																																	DTNA	3016	29	1
																																	SENP7	3014	48	2
																																	LMO7	3011	41	3
																																	DIP2A	3011	43	3
																																	ADCY5	3009	24	0
																																	SV2C	3006	27	0
																																	BANK1	3005	28	0
																																	FRMPD2	3003	43	4
																																	NUP98	3000	51	4
																																	ABCC5	2999	35	3
																																	SFMBT2	2999	34	1
																																	ATP2B4	2998	19	0
																																	CLTCL1	2998	40	2
																																	GABRG3	2996	24	0
																																	CLASP2	2995	47	4
																																	CCDC88C	2989	25	8
																																	APC	2985	52	40
																																	ABCA3	2984	42	3
																																	ALDH1L1	2984	28	0
																																	RALGAPB	2983	50	6
																																	GOLGA4	2983	26	8
																																	SPHKAP	2981	21	4
																																	MCTP2	2979	38	0
																																	CLEC16A	2978	23	0
																																	BNC2	2978	7	1
																																	CEMIP	2976	37	1
																																	NEO1	2974	33	3
																																	VPS41	2973	50	0
																																	CD109	2968	70	12
																																	MADD	2965	59	4
																																	MEGF11	2965	23	0
																																	STK31	2963	45	5
																																	CHD3	2959	66	13
																																	GRM5	2957	10	0
																																	INO80	2957	34	3
																																	OXR1	2956	17	0
																																	MAP3K4	2954	47	3
																																	MAP4K4	2953	37	5
																																	SHROOM3	2951	13	4
																																	STK32B	2947	10	0
																																	FIP1L1	2946	30	0
																																	FOXP2	2945	37	0
																																	EYA4	2943	45	0
																																	ADAMTS3	2942	49	4
																																	PTK2B	2937	36	0
																																	TNRC18	2937	20	4
																																	SEZ6L	2935	27	0
																																	GRIA4	2934	29	0
																																	PLD1	2933	48	5
																																	ABLIM1	2932	32	0
																																	ANO1	2926	30	0
																																	TNKS	2925	40	7
																																	DDX60L	2923	49	2
																																	MYO1B	2922	44	3
																																	ANAPC1	2915	52	7
																																	OSBPL6	2915	33	0
																																	ALS2	2913	49	3
																																	WDR17	2913	82	3
																																	TCF4	2911	30	0
																																	TP63	2911	36	0
																																	SEMA3A	2911	26	0
																																	PRPF8	2907	56	12
																																	SLC39A11	2905	13	0
																																	MON2	2904	57	11
																																	NOS2	2902	32	0
																																	CACNA1H	2897	60	7
																																	CA10	2894	10	0
																																	ZNF423	2887	8	0
																																	ITGA11	2886	45	0
																																	CELF2	2883	22	0
																																	PTPRU	2881	45	5
																																	ITCH	2880	34	3
																																	TNN	2880	42	2
																																	NEGR1	2879	7	0
																																	KCNQ1	2876	22	0
																																	MEGF10	2874	43	10
																																	RAP1GAP2	2873	25	0
																																	TRPM7	2873	56	6
																																	TYW1B	2871	18	0
																																	ABCC11	2870	62	4
																																	UMODL1	2868	31	2
																																	ZFAT	2866	17	1
																																	TMTC1	2863	39	0
																																	MYO6	2862	48	9
																																	ABCA5	2861	74	8
																																	SYNJ2	2859	36	2
																																	DZIP3	2858	49	1
																																	L3MBTL4	2857	26	0
																																	ASAP2	2852	27	0
																																	KANSL1	2849	33	0
																																	ATP10D	2848	35	3
																																	CORIN	2847	32	2
																																	NELL2	2845	22	1
																																	GALNT14	2844	20	0
																																	ADAM23	2843	38	0
																																	NUP160	2842	50	4
																																	MOV10L1	2841	60	3
																																	NRXN2	2840	32	0
																																	IFT122	2838	40	3
																																	LINGO2	2837	3	0
																																	CMIP	2836	17	0
																																	RPH3A	2832	23	0
																																	ARHGAP32	2831	32	23
																																	MYRIP	2830	13	0
																																	EVC2	2829	21	1
																																	FNDC3A	2828	43	7
																																	CACHD1	2828	36	1
																																	FANCI	2828	33	5
																																	TNRC6A	2828	34	2
																																	PLEKHA7	2826	34	0
																																	SLC4A5	2825	41	0
																																	DROSHA	2821	28	0
																																	SCEL	2818	60	0
																																	PBRM1	2816	85	25
																																	ABR	2813	20	0
																																	BICC1	2812	39	0
																																	ITGA4	2810	52	0
																																	KIR3DL2	2810	21	0
																																	PPP2R2B	2804	18	0
																																	EXOC6B	2802	22	0
																																	DAAM1	2802	41	0
																																	PCSK6	2801	27	0
																																	COPA	2799	41	0
																																	ANTXR1	2799	28	0
																																	ZFC3H1	2796	58	8
																																	PPP1R9A	2793	29	1
																																	TRPC6	2791	32	0
																																	MCPH1	2791	26	1
																																	PCM1	2788	57	7
																																	KLHL1	2785	21	0
																																	RBM19	2782	34	0
																																	ABCC3	2780	58	2
																																	MYO1D	2776	33	0
																																	SLC35F3	2776	14	0
																																	INPP5D	2776	21	1
																																	KIAA0100	2774	58	15
																																	NLRP1	2773	35	1
																																	RGS22	2772	54	1
																																	SIK3	2768	28	0
																																	ATP2C1	2764	47	0
																																	GARNL3	2758	45	1
																																	CCDC88A	2756	42	16
																																	GAS7	2751	16	0
																																	FLT4	2751	50	4
																																	TPP2	2750	51	6
																																	GMDS	2750	9	0
																																	SLC12A5	2748	38	1
																																	CYFIP1	2747	40	0
																																	KANK1	2747	20	0
																																	MROH1	2744	45	1
																																	TP53BP1	2741	37	5
																																	SLC4A8	2740	40	1
																																	SYT1	2735	9	0
																																	EHBP1	2734	33	6
																																	SHANK1	2731	40	11
																																	TRPM8	2730	49	0
																																	EFCAB13	2729	58	1
																																	RAPGEF2	2729	38	7
																																	ADGRE1	2729	37	0
																																	ARPP21	2727	43	1
																																	PDE2A	2726	56	1
																																	KIF15	2723	52	3
																																	DLG1	2723	32	0
																																	NINL	2723	20	2
																																	DYNC1I1	2722	21	0
																																	GHR	2721	24	0
																																	ADCY1	2721	36	0
																																	PDZRN4	2720	13	1
																																	CFAP44	2719	66	18
																																	FGGY	2717	24	0
																																	MCM3AP	2716	38	1
																																	RALGPS1	2716	20	0
																																	SUPT6H	2713	49	12
																																	PLEKHA5	2713	39	3
																																	PHACTR3	2710	16	0
																																	MEGF6	2704	36	1
																																	DIS3L2	2703	30	0
																																	WDR70	2702	30	0
																																	PNPLA7	2701	49	0
																																	ANKRD11	2698	9	1
																																	TDRD5	2697	49	1
																																	NPSR1	2695	10	0
																																	FRMD4B	2693	29	1
																																	GLDC	2692	25	2
																																	ABCA2	2691	64	11
																																	EGF	2691	49	3
																																	JAKMIP1	2690	18	0
																																	AOAH	2683	31	0
																																	KDM5B	2681	40	9
																																	GLG1	2681	33	1
																																	MSI2	2680	16	0
																																	IFT140	2680	38	3
																																	CHD4	2679	45	7
																																	SULF1	2676	35	0
																																	SYCP1	2676	69	3
																																	UBE3C	2674	26	0
																																	DUOX1	2672	41	1
																																	ROCK2	2672	46	10
																																	LGR6	2670	21	0
																																	ENPP2	2669	35	0
																																	SEMA3E	2668	28	0
																																	JARID2	2665	21	2
																																	ZNF407	2665	9	1
																																	DENND1B	2663	28	0
																																	KDM2B	2657	30	4
																																	MBD5	2656	18	1
																																	ALDH1A2	2655	16	0
																																	EPB41L2	2654	43	0
																																	FGFR2	2651	20	0
																																	ANKS1A	2650	33	0
																																	ALPK1	2650	17	0
																																	JAK1	2649	46	0
																																	POLR3B	2649	43	2
																																	CHN2	2649	22	0
																																	ARID1A	2648	54	17
																																	KIAA0319	2645	32	5
																																	TMC1	2643	31	0
																																	GRIK3	2640	23	0
																																	TMEM135	2632	22	0
																																	NPHP4	2631	25	0
																																	OSBPL3	2630	34	0
																																	CD96	2630	22	0
																																	MEI1	2630	27	1
																																	GAK	2629	41	6
																																	CC2D2A	2628	46	6
																																	COBL	2626	17	0
																																	TMC5	2621	40	0
																																	FASN	2621	64	11
																																	TULP4	2620	19	1
																																	FOXN3	2619	7	0
																																	PDXDC1	2617	31	0
																																	RAPGEF6	2617	37	13
																																	ADGRB1	2615	42	3
																																	CLIP1	2615	42	3
																																	ABCB4	2613	40	1
																																	MPRIP	2611	18	1
																																	ABLIM2	2610	31	0
																																	INTS3	2610	41	1
																																	RGS3	2609	29	4
																																	UBE4B	2609	40	1
																																	ZMYND8	2605	39	3
																																	WWP2	2604	33	0
																																	RAPGEF1	2602	35	1
																																	ITGAL	2601	45	2
																																	PDS5A	2601	36	6
																																	FGF12	2601	12	0
																																	ELN	2599	26	0
																																	TRERF1	2598	20	0
																																	SPECC1	2596	20	0
																																	LTN1	2593	70	21
																																	TCF12	2592	30	0
																																	SPAG9	2590	39	2
																																	MAP2K5	2589	25	0
																																	ARID2	2588	49	14
																																	CASZ1	2588	24	4
																																	ATAD2	2587	36	2
																																	TSHR	2586	15	0
																																	PLEKHA6	2585	31	0
																																	TLE4	2584	25	0
																																	ADGRF5	2581	36	4
																																	MAPK10	2581	19	0
																																	SLC12A2	2580	28	0
																																	GTF2IRD1	2578	24	0
																																	BMPER	2575	29	0
																																	PTPRJ	2572	32	2
																																	SOX5	2571	23	0
																																	EPB41L1	2571	27	3
																																	KIF14	2571	44	7
																																	ABLIM3	2569	20	0
																																	NUP155	2569	48	1
																																	SCUBE1	2568	28	0
																																	ACAN	2567	23	7
																																	JAKMIP2	2565	29	0
																																	MYT1	2565	22	0
																																	CLTC	2562	48	10
																																	GRM1	2562	9	0
																																	WDR72	2562	42	1
																																	TRAK1	2558	22	0
																																	ACTN2	2558	41	0
																																	MSH3	2558	43	1
																																	MGAT5	2558	15	0
																																	EPHB2	2557	20	1
																																	NUMA1	2556	26	5
																																	MLLT10	2552	27	1
																																	C1orf112	2551	38	0
																																	THBS2	2550	30	1
																																	PDGFRA	2549	46	0
																																	ITGAV	2548	40	1
																																	CDH8	2546	18	0
																																	PKP4	2545	27	1
																																	LRRFIP1	2543	34	0
																																	IMMP2L	2541	7	0
																																	MAPKBP1	2541	48	3
																																	KIDINS220	2541	50	5
																																	IPO11	2540	37	0
																																	USP13	2536	19	0
																																	HDLBP	2535	42	2
																																	AGL	2534	56	8
																																	AAK1	2534	19	2
																																	NRP2	2533	25	0
																																	SYTL2	2533	31	7
																																	ITIH5	2532	22	2
																																	COL6A2	2532	41	0
																																	DICER1	2531	57	18
																																	NRP1	2528	19	0
																																	MUC3A	2523	27	2
																																	RAPGEF5	2520	30	0
																																	PHF2	2520	25	0
																																	CELF4	2520	15	0
																																	ATP6V0A4	2516	41	0
																																	SGSM1	2515	30	2
																																	SEC16A	2514	46	3
																																	SHPRH	2513	55	6
																																	EML1	2513	34	0
																																	HHAT	2512	15	0
																																	SEMA5B	2511	45	0
																																	ACTN1	2510	32	0
																																	LOXHD1	2510	28	8
																																	SLC24A4	2509	19	0
																																	VAV1	2509	49	0
																																	FARP2	2506	27	1
																																	USH1C	2505	43	0
																																	ARNT2	2503	24	0
																																	ADAM32	2503	36	0
																																	GRB10	2503	33	0
																																	BAHCC1	2502	26	3
																																	TRIOBP	2501	19	3
																																	SFI1	2500	60	4
																																	ARHGAP24	2499	19	0
																																	DIAPH1	2499	26	1
																																	KMT2E	2498	41	14
																																	CCDC18	2497	60	5
																																	ERICH3	2497	26	6
																																	STARD13	2495	14	1
																																	FRMD3	2493	18	0
																																	KCNH5	2492	15	0
																																	NEDD4	2492	31	0
																																	SLC12A6	2491	42	0
																																	PCSK2	2489	13	0
																																	PTPRE	2486	31	0
																																	PLXNB1	2485	58	6
																																	CCDC158	2483	41	4
																																	OSBPL1A	2482	44	2
																																	ZNF521	2480	12	0
																																	LAMC2	2480	29	3
																																	MERTK	2479	23	0
																																	SMG6	2479	29	1
																																	MROH7	2478	32	1
																																	ROR1	2477	11	1
																																	PFKP	2475	33	0
																																	VEPH1	2475	23	0
																																	UBA6	2475	51	1
																																	MASP1	2475	21	0
																																	APBB2	2473	14	1
																																	GSAP	2472	39	0
																																	MIA3	2472	31	3
																																	PTPRA	2470	31	0
																																	PHLDB2	2468	18	0
																																	MAP4K3	2468	50	0
																																	RFX4	2466	19	0
																																	PTCH1	2466	35	5
																																	FMNL3	2458	33	0
																																	IL16	2453	23	0
																																	HEATR5A	2453	51	8
																																	MKI67	2453	23	15
																																	ADK	2450	20	0
																																	CRB1	2449	21	4
																																	PTPRR	2448	17	0
																																	ITGAX	2447	43	0
																																	PRKCQ	2445	25	0
																																	SCUBE2	2445	23	1
																																	ATP11B	2444	35	1
																																	DENND5A	2444	33	3
																																	RRP12	2443	38	3
																																	GRHL2	2442	36	0
																																	NUP107	2442	57	6
																																	TRPS1	2440	7	0
																																	GUCY1A2	2440	14	0
																																	MKLN1	2440	33	1
																																	IQCA1	2435	24	0
																																	SYNJ1	2434	46	9
																																	MED23	2433	55	5
																																	KIAA0586	2432	52	18
																																	CAST	2432	35	0
																																	ITGAM	2430	55	2
																																	UBAP2L	2430	31	1
																																	WSCD1	2428	10	0
																																	FGD5	2428	22	0
																																	TLK1	2427	37	0
																																	ARHGAP44	2425	24	0
																																	ZBBX	2424	51	0
																																	ACLY	2423	36	0
																																	CDHR3	2421	18	0
																																	MANBA	2421	29	0
																																	ADAMTS14	2421	33	1
																																	XPR1	2419	13	0
																																	PPP4R4	2418	45	0
																																	ATG2A	2418	67	13
																																	XRCC5	2416	26	0
																																	OPA1	2412	36	0
																																	BRCA1	2411	48	20
																																	APP	2410	23	0
																																	CDON	2408	39	3
																																	NCOA3	2408	28	2
																																	TTC7A	2407	14	0
																																	CHD1L	2405	34	0
																																	ARHGEF7	2403	34	0
																																	NFIA	2399	13	0
																																	EPHA4	2399	35	0
																																	PEX5L	2398	25	0
																																	MME	2397	36	0
																																	ZNF462	2397	13	1
																																	PLEKHG1	2396	21	5
																																	NOS1AP	2396	14	0
																																	ZNF385B	2393	7	0
																																	SLC12A1	2392	58	0
																																	POLN	2392	33	0
																																	NCKAP1	2391	53	1
																																	ANKRD27	2390	31	0
																																	KIF5A	2390	40	0
																																	KDM3B	2388	30	3
																																	ATP7B	2387	38	0
																																	TTC17	2386	34	0
																																	ADD2	2386	18	0
																																	SLC27A6	2385	20	0
																																	TJP2	2383	30	0
																																	NBPF11	2382	18	0
																																	PLXNB2	2382	48	3
																																	RIC1	2382	33	3
																																	PARP8	2381	43	2
																																	RGS12	2380	31	0
																																	DACH1	2380	33	0
																																	DAB2IP	2380	22	0
																																	DLGAP2	2379	13	0
																																	PDE6A	2378	40	0
																																	KDM4B	2377	23	0
																																	SLC26A7	2375	53	0
																																	MYO1F	2372	42	0
																																	IQCH	2371	38	1
																																	MATN2	2371	16	1
																																	NAT10	2370	26	0
																																	YTHDC2	2369	55	14
																																	TBC1D4	2368	33	0
																																	SLC12A3	2364	41	1
																																	FAP	2362	55	0
																																	CEP85L	2361	21	0
																																	SCN7A	2359	43	9
																																	LPIN1	2359	17	0
																																	CD36	2357	28	0
																																	NID1	2354	29	2
																																	OTOA	2354	34	2
																																	CACNA2D2	2353	39	0
																																	KCNMB2	2352	8	0
																																	FRMPD1	2352	26	11
																																	XPO7	2351	42	2
																																	GRAMD1B	2348	22	0
																																	ARHGAP21	2348	38	7
																																	SLCO3A1	2347	9	0
																																	GRIA2	2347	36	0
																																	SULF2	2344	27	0
																																	TPTE2	2344	49	0
																																	ACSS3	2344	37	0
																																	TSNARE1	2344	18	0
																																	EFTUD2	2343	34	3
																																	EVI5	2343	25	0
																																	NCOA1	2342	34	9
																																	EVC	2341	27	0
																																	TBCK	2341	51	0
																																	WDR19	2340	33	4
																																	ADAM28	2339	37	0
																																	PTPN3	2338	25	1
																																	TUSC3	2337	17	0
																																	VWA3A	2337	44	3
																																	MRC2	2336	41	3
																																	USP7	2336	26	3
																																	TPCN1	2335	33	0
																																	MAP4	2334	23	1
																																	SPOCK3	2332	17	0
																																	ZRANB3	2331	28	3
																																	EML4	2330	32	1
																																	PIP5K1B	2329	14	0
																																	HERC3	2328	45	1
																																	DDX10	2327	22	0
																																	DNM2	2326	39	0
																																	MTCL1	2326	21	1
																																	PPL	2324	34	8
																																	ANKFY1	2324	25	1
																																	POSTN	2324	44	0
																																	SSH2	2323	17	1
																																	NEK1	2322	33	4
																																	HK1	2320	25	0
																																	GABRB3	2319	18	0
																																	ADGRA3	2319	34	3
																																	TMEM117	2317	12	0
																																	ADGRB2	2317	33	0
																																	OSBPL8	2316	36	2
																																	ATXN1	2316	1	0
																																	AP1B1	2316	37	0
																																	DENND3	2315	19	2
																																	PTPRQ	2313	36	7
																																	CLVS1	2313	22	0
																																	DAAM2	2310	37	1
																																	HIVEP1	2309	13	1
																																	PRRC2A	2306	32	5
																																	LTBP4	2306	66	5
																																	PPFIA4	2302	46	0
																																	RAI14	2302	31	1
																																	ENPP3	2302	39	0
																																	BRD8	2301	45	1
																																	STK3	2301	21	0
																																	USP47	2300	49	2
																																	CTIF	2300	8	0
																																	KAT6B	2297	17	13
																																	SLC2A9	2297	19	0
																																	ME3	2295	18	0
																																	TRAPPC8	2295	50	2
																																	TPK1	2295	12	0
																																	PNPLA6	2293	47	1
																																	COPG2	2291	18	0
																																	VPS53	2290	22	0
																																	SRPK2	2290	19	0
																																	PPP2R2C	2290	15	0
																																	EPS15	2288	38	1
																																	TNPO3	2288	44	0
																																	GAPVD1	2285	44	2
																																	RTEL1	2277	48	2
																																	EPS15L1	2277	20	0
																																	KAT6A	2276	37	21
																																	SEC31A	2276	37	1
																																	ERCC6	2275	40	2
																																	SYN2	2275	12	0
																																	WWC2	2273	37	1
																																	P3H2	2273	31	0
																																	EIF2B5	2272	24	0
																																	EPHA7	2271	34	0
																																	EIF4G1	2271	36	1
																																	PCBP3	2271	12	0
																																	ESR1	2270	12	0
																																	HIPK2	2269	18	0
																																	CAMSAP2	2269	31	10
																																	MAP3K13	2269	19	0
																																	AMPD3	2269	23	0
																																	LDB2	2269	6	0
																																	PLCB2	2268	57	1
																																	KCNQ2	2266	23	0
																																	CAPN9	2265	14	0
																																	CPXM2	2265	26	0
																																	SBNO1	2263	41	5
																																	BICD1	2263	13	0
																																	PITPNM2	2263	31	1
																																	DNMT3A	2263	32	0
																																	DIDO1	2262	24	5
																																	LRRFIP2	2261	23	0
																																	WDR59	2260	36	3
																																	APBA2	2258	12	0
																																	LIG1	2257	32	0
																																	ITGA10	2255	47	3
																																	TAOK3	2254	24	0
																																	CTNNA1	2254	24	0
																																	PPIP5K2	2254	39	3
																																	STAG3	2254	34	0
																																	CCDC93	2253	27	0
																																	MGAT5B	2252	20	0
																																	DNAJC6	2252	20	1
																																	LIFR	2250	39	2
																																	UNC45B	2249	23	0
																																	UBE3B	2249	30	0
																																	NSMAF	2248	55	0
																																	TGFBR3	2248	22	0
																																	TBXAS1	2248	19	0
																																	ZNF365	2247	12	0
																																	ARID4B	2246	31	9
																																	ERBB3	2246	36	5
																																	AHI1	2245	46	2
																																	DENND5B	2244	23	1
																																	FAM184A	2243	29	0
																																	ATP1A2	2242	31	0
																																	CDH2	2242	21	0
																																	FANCM	2242	50	16
																																	MET	2240	35	1
																																	EBF2	2238	23	0
																																	HSD17B4	2236	36	0
																																	FCRL5	2235	25	2
																																	GALNT10	2235	11	0
																																	NEK11	2234	35	0
																																	CCDC60	2233	24	0
																																	PPP6R3	2233	43	0
																																	ARHGEF17	2233	24	0
																																	CAMK2D	2232	16	0
																																	PUM1	2232	30	2
																																	ASAH2	2231	33	0
																																	SMARCC2	2231	39	5
																																	ZGRF1	2228	36	7
																																	WDR33	2228	30	2
																																	DENND2A	2228	26	0
																																	ITIH2	2228	42	0
																																	STXBP5	2227	38	2
																																	TTC6	2226	30	2
																																	MTUS1	2225	15	0
																																	OSBPL9	2223	28	0
																																	TDRD1	2222	43	1
																																	MUSK	2221	27	0
																																	MSR1	2219	22	0
																																	ADAMTS13	2217	35	1
																																	GANC	2217	33	1
																																	CCDC33	2215	29	0
																																	NFKB1	2215	19	1
																																	CAPN3	2213	32	0
																																	EDIL3	2212	21	0
																																	FKBP15	2212	23	0
																																	RGS9	2212	30	0
																																	ANO6	2212	26	0
																																	DNMT3B	2210	27	0
																																	ERG	2208	18	0
																																	ATG7	2206	28	0
																																	PPFIA3	2206	49	1
																																	HCN1	2206	21	0
																																	AK5	2205	22	0
																																	ARAP3	2204	61	8
																																	TTC21A	2203	34	0
																																	EGLN3	2202	7	0
																																	AXL	2201	25	0
																																	PIK3C3	2200	35	0
																																	USP25	2200	45	0
																																	SCFD2	2199	13	0
																																	SETD5	2198	37	13
																																	ESYT2	2198	31	0
																																	NWD1	2197	21	0
																																	SMG7	2196	29	3
																																	SLC35F4	2196	10	0
																																	RET	2193	38	0
																																	USP28	2192	47	0
																																	ZC3H14	2192	39	1
																																	BRD4	2191	25	1
																																	HIRA	2191	38	1
																																	MPP7	2189	30	0
																																	SLC4A7	2189	48	2
																																	LAMB3	2189	24	1
																																	SLC35F1	2188	15	0
																																	CCDC150	2188	34	2
																																	GALC	2187	30	0
																																	APAF1	2185	55	6
																																	DHX35	2185	35	0
																																	DLGAP4	2183	9	0
																																	ERAP1	2183	20	0
																																	RUNX1T1	2182	44	0
																																	RAB3GAP1	2182	41	0
																																	BMP1	2181	17	0
																																	TMTC2	2181	16	0
																																	PDE9A	2180	19	0
																																	PHACTR2	2179	21	0
																																	SMC6	2178	39	0
																																	NFATC2	2176	10	0
																																	CBLB	2174	37	1
																																	SEL1L2	2174	34	0
																																	MTSS1	2174	14	0
																																	AP3B2	2173	46	0
																																	TLK2	2173	32	0
																																	TCF7L2	2172	22	0
																																	EPB41L5	2171	33	0
																																	SEMA6A	2170	25	2
																																	RAP1GAP	2170	33	0
																																	KIAA0825	2170	19	4
																																	SMC2	2169	43	1
																																	CEP152	2169	40	6
																																	INPP4A	2169	35	0
																																	PRDM10	2169	37	1
																																	SRRM2	2168	15	4
																																	CSGALNACT1	2167	14	0
																																	ST3GAL3	2167	9	0
																																	RNF220	2167	15	0
																																	RASA1	2166	39	1
																																	NBPF9	2165	19	0
																																	AP4E1	2162	34	0
																																	U2SURP	2162	54	0
																																	MCM10	2159	33	0
																																	COL26A1	2159	14	0
																																	PITPNM3	2159	23	1
																																	FBLN1	2159	26	0
																																	PDE5A	2157	29	0
																																	TECPR2	2156	17	2
																																	MMS22L	2156	50	5
																																	INPP5B	2155	36	0
																																	SYNPR	2155	10	0
																																	RBFOX2	2153	16	0
																																	CNTNAP3B	2152	26	0
																																	SYNGAP1	2152	28	1
																																	ITGA6	2151	43	0
																																	STK36	2151	37	1
																																	CPNE8	2151	26	0
																																	HERC4	2151	54	4
																																	ZMAT4	2150	11	0
																																	KDM3A	2149	39	2
																																	USP40	2149	43	6
																																	NCOA6	2148	25	4
																																	TRAPPC10	2147	21	1
																																	MAPK8IP3	2147	44	0
																																	CDH11	2147	25	0
																																	SNAP91	2146	51	1
																																	PDE8A	2146	35	0
																																	CPNE5	2144	23	0
																																	OGDHL	2144	51	0
																																	ASXL2	2143	13	4
																																	NDST4	2143	24	0
																																	GABBR1	2141	36	0
																																	SEL1L3	2141	29	0
																																	LDLRAD4	2139	5	0
																																	WDR27	2138	31	0
																																	DDR2	2138	24	0
																																	PRICKLE2	2138	7	0
																																	MINK1	2137	44	2
																																	ANXA6	2137	25	0
																																	AGO2	2136	22	0
																																	MTHFD1	2136	41	1
																																	EYA1	2135	33	0
																																	FGD4	2134	18	0
																																	FRMD5	2134	20	0
																																	RPGRIP1L	2134	56	2
																																	ARHGEF1	2133	44	0
																																	FER1L5	2133	36	4
																																	RPGRIP1	2131	34	0
																																	ZPLD1	2131	15	0
																																	BCAR3	2130	12	0
																																	DCTN1	2128	37	2
																																	ANKRD12	2128	15	5
																																	ZNFX1	2126	18	2
																																	ACE	2124	41	0
																																	SCRIB	2124	58	5
																																	RRBP1	2124	38	0
																																	EMCN	2124	18	0
																																	PRDM5	2124	21	0
																																	ARHGEF3	2122	7	0
																																	YLPM1	2121	20	1
																																	AMBRA1	2121	33	2
																																	XXYLT1	2120	4	0
																																	ERBB2	2117	42	2
																																	OSMR	2116	29	0
																																	OGDH	2116	31	0
																																	MSRA	2116	8	0
																																	IMPG1	2115	33	0
																																	PMFBP1	2115	33	0
																																	RNF123	2114	39	3
																																	KIAA0319L	2114	29	0
																																	ULK2	2113	34	0
																																	ARID4A	2113	45	6
																																	IQSEC1	2113	14	0
																																	TRAPPC11	2109	34	1
																																	ATXN2	2109	28	0
																																	OSBP2	2107	22	0
																																	RSRC1	2106	16	0
																																	SAMD12	2105	10	0
																																	NCALD	2103	4	0
																																	IBTK	2103	45	5
																																	CALD1	2101	14	0
																																	TRPM4	2101	48	2
																																	CDH20	2100	9	0
																																	PROM1	2100	39	0
																																	ANLN	2099	36	0
																																	KCNS3	2098	1	0
																																	MYBPC3	2095	47	2
																																	NGEF	2095	19	0
																																	PACS1	2095	28	0
																																	MTMR3	2095	26	3
																																	STIM1	2094	18	0
																																	SLC26A9	2094	25	0
																																	SYMPK	2093	31	0
																																	LGR5	2091	31	0
																																	BBX	2091	9	0
																																	NTNG1	2091	7	0
																																	AHCYL2	2091	26	0
																																	CNTN2	2089	34	1
																																	CDYL	2088	19	0
																																	FYCO1	2088	31	4
																																	PIK3AP1	2088	13	0
																																	EXOC6	2087	34	0
																																	ANKRD28	2086	29	0
																																	IPO8	2086	54	0
																																	MAPT	2086	14	0
																																	CDH26	2085	33	1
																																	CPD	2085	42	1
																																	R3HDM1	2085	37	4
																																	AGTPBP1	2084	43	5
																																	SARDH	2084	28	0
																																	COBLL1	2083	28	3
																																	HLA-DQA1	2082	9	0
																																	DCLK2	2082	26	0
																																	LRCH1	2082	29	0
																																	MARK1	2081	27	0
																																	SLC15A2	2081	48	0
																																	STAT4	2080	35	0
																																	GRAMD1C	2080	31	0
																																	ESYT3	2079	41	0
																																	ZNF618	2078	13	0
																																	LILRB1	2078	23	0
																																	NNT	2078	34	1
																																	CEP162	2078	33	12
																																	SCP2	2077	35	0
																																	PAPLN	2077	46	7
																																	HIVEP2	2077	4	0
																																	IDE	2077	37	0
																																	SH3TC1	2076	27	2
																																	NFX1	2075	43	0
																																	AKNA	2074	34	0
																																	SMC1B	2074	35	2
																																	NCAPG2	2074	36	1
																																	L3MBTL3	2074	16	0
																																	SP110	2073	38	0
																																	AGRN	2073	47	7
																																	DNMBP	2073	18	1
																																	SUCO	2073	38	6
																																	WDR3	2072	36	0
																																	FAM91A1	2072	37	0
																																	BAZ2A	2072	43	9
																																	RBM6	2071	32	0
																																	PCDH7	2070	6	0
																																	DYM	2070	11	0
																																	SCFD1	2069	50	0
																																	WLS	2069	16	0
																																	PHLDB1	2067	29	3
																																	THRB	2067	15	0
																																	SUPT5H	2066	34	1
																																	IQSEC3	2065	25	0
																																	SLC12A8	2065	20	0
																																	PTPRH	2062	26	3
																																	EPB41	2062	35	0
																																	CIITA	2062	26	2
																																	DTNB	2061	24	0
																																	CNTNAP3	2060	23	0
																																	PIK3CB	2059	31	2
																																	CCBE1	2059	16	0
																																	DDX11	2058	46	0
																																	CCDC148	2058	26	0
																																	PRTG	2055	44	5
																																	NBPF14	2055	13	6
																																	C2CD5	2055	56	0
																																	HLA-DQB1	2054	11	0
																																	NR3C2	2053	8	0
																																	PRDM2	2053	14	3
																																	BCAS1	2052	17	0
																																	PRMT8	2051	17	0
																																	PGAP1	2050	44	0
																																	NISCH	2049	42	1
																																	PHLPP2	2048	22	5
																																	PDE6B	2048	41	0
																																	PDE3B	2048	35	0
																																	NCOA7	2047	11	0
																																	ATP8B2	2047	37	5
																																	GRM4	2045	10	0
																																	KCNN3	2045	10	0
																																	AKT3	2044	26	0
																																	AEBP2	2043	5	0
																																	PHF3	2043	33	12
																																	WWP1	2041	36	0
																																	ACSL6	2040	37	0
																																	ARHGAP28	2040	26	0
																																	PPP2R3A	2039	16	0
																																	SLCO1A2	2039	26	0
																																	FCHO1	2039	23	0
																																	BACH2	2037	7	0
																																	WDHD1	2037	40	0
																																	TICRR	2037	18	3
																																	NUP153	2036	37	4
																																	RHOT1	2036	21	0
																																	PDE7B	2035	13	0
																																	ITGA7	2035	41	1
																																	EDRF1	2035	45	5
																																	UPF2	2035	22	1
																																	PIK3CA	2035	41	0
																																	SPIRE1	2035	18	0
																																	SCAF8	2033	29	1
																																	MAST1	2033	35	3
																																	SEMA4D	2033	16	0
																																	ZEB2	2033	21	5
																																	WDR49	2031	51	0
																																	SLC4A3	2031	43	3
																																	CTBP2	2029	7	0
																																	PEG3	2029	14	1
																																	PHF20L1	2029	45	0
																																	CSF1R	2028	22	0
																																	DUSP22	2028	15	0
																																	NPC1L1	2027	35	0
																																	HERC5	2027	37	1
																																	CD163	2026	18	1
																																	ADAM18	2025	51	0
																																	MYO1A	2025	52	0
																																	RB1CC1	2022	42	9
																																	STAU2	2022	16	0
																																	WDR90	2021	56	3
																																	SEC24D	2021	25	0
																																	C10orf90	2019	9	0
																																	NOL4	2019	25	0
																																	PIWIL2	2018	32	0
																																	SENP6	2018	47	4
																																	PLCZ1	2018	33	0
																																	ARHGAP17	2018	25	0
																																	TRIM33	2017	42	1
																																	NPHP1	2016	37	0
																																	SUN1	2015	29	0
																																	BLM	2014	39	12
																																	ARHGAP22	2013	18	0
																																	SLC8A3	2013	22	0
																																	INTS4	2012	28	0
																																	TOPBP1	2012	44	11
																																	SEC24B	2011	39	0
																																	NPHP3	2011	41	2
																																	SELP	2010	23	0
																																	CCDC91	2009	19	0
																																	ZDHHC14	2008	12	0
																																	ZFP64	2007	9	0
																																	SLMAP	2007	21	0
																																	TRIM24	2007	21	0
																																	TNS2	2006	47	2
																																	NFRKB	2006	34	2
																																	CDC14A	2005	15	0
																																	LRCH3	2005	24	0
																																	IQCE	2005	28	0
																																	DCAF6	2003	28	2
																																	INVS	2003	29	0
																																	AP1G1	2003	25	0
																																	NEDD9	2002	10	0
																																	TTC12	2000	38	0
																																	BMPR1B	2000	15	0
																																	ADCY7	1998	32	0
																																	USP48	1998	36	1
																																	SV2B	1998	16	0
																																	ZNF106	1997	23	0
																																	ZNF827	1996	24	0
																																	EFR3A	1994	39	0
																																	SOS 2	1993	35	1
																																	ARHGAP42	1993	24	0
																																	XKR6	1993	3	0
																																	TSC1	1993	46	6
																																	CCSER2	1992	11	0
																																	ARHGEF4	1992	21	1
																																	ABCG1	1992	9	0
																																	NFIB	1992	12	0
																																	SLC23A2	1991	25	0
																																	RFX3	1991	30	0
																																	CCDC40	1991	25	0
																																	NAALAD2	1988	39	0
																																	TTC13	1987	41	0
																																	TBC1D31	1984	37	4
																																	KDM2A	1983	21	3
																																	TUBGCP3	1983	27	0
																																	TRPC4	1983	19	0
																																	ZC3H13	1981	21	9
																																	CRACR2A	1981	13	0
																																	DZIP1	1981	25	0
																																	POLR2B	1980	34	2
																																	MAP7	1980	21	0
																																	ADGRL4	1979	41	0
																																	DNM1L	1978	27	0
																																	FAM135A	1976	36	9
																																	ALDH1L2	1975	36	0
																																	KLHL2	1974	29	0
																																	PPP3CA	1973	17	0
																																	TRAK2	1973	23	0
																																	KIF9	1973	32	0
																																	UROC1	1971	27	0
																																	TTBK2	1971	20	2
																																	CAMK2B	1970	20	0
																																	SWT1	1970	27	0
																																	RPS6KC1	1969	14	1
																																	EIF5B	1968	38	0
																																	PFKM	1967	46	0
																																	ZNF292	1967	8	8
																																	SYNE3	1966	17	0
																																	NEMF	1966	51	2
																																	BRDT	1965	42	3
																																	ZBTB7C	1965	5	0
																																	RBM33	1965	17	2
																																	NADSYN1	1964	30	0
																																	SMC4	1964	33	7
																																	LARS2	1963	17	0
																																	CFAP58	1962	27	0
																																	TSPAN9	1960	5	0
																																	HDAC5	1960	31	0
																																	ROBO3	1959	45	0
																																	TPCN2	1958	31	0
																																	STXBP4	1957	31	0
																																	BOC	1957	36	4
																																	EPS8	1957	31	0
																																	THBS4	1956	29	0
																																	RASGRP3	1956	23	0
																																	DNM1	1956	34	0
																																	RUNX2	1955	9	0
																																	CDH17	1955	30	0
																																	TBC1D15	1955	27	0
																																	ADGRE2	1955	33	0
																																	AK7	1955	25	0
																																	TOX2	1954	12	0
																																	TMC3	1953	31	0
																																	SIN3A	1952	26	0
																																	NLRP2	1952	15	0
																																	USP37	1951	43	0
																																	CEP135	1951	40	1
																																	LRSAM1	1951	24	0
																																	DDX46	1950	35	2
																																	ANKMY1	1949	29	1
																																	ACO1	1949	24	0
																																	VAC14	1949	22	0
																																	TCOF1	1949	39	1
																																	DDX4	1948	31	0
																																	CLSPN	1947	32	3
																																	C3orf20	1945	19	0
																																	SLC13A3	1945	17	0
																																	GRIP2	1944	33	1
																																	PER3	1940	26	5
																																	PASK	1940	25	2
																																	SNRPN	1939	11	0
																																	CLCN6	1939	26	0
																																	AASS	1938	45	2
																																	IPO5	1937	36	0
																																	GNPTAB	1936	42	10
																																	FANCC	1935	20	0
																																	ADGRE3	1935	35	0
																																	PTCD3	1935	45	0
																																	ACTN4	1934	29	0
																																	ADAM10	1934	17	0
																																	SYNRG	1934	38	8
																																	CLMN	1934	16	0
																																	RNF157	1932	22	0
																																	TNPO1	1932	39	1
																																	IGF2BP1	1931	27	0
																																	CHST11	1930	3	0
																																	PDZRN3	1930	7	0
																																	SAP130	1929	25	0
																																	MORC2	1929	21	2
																																	RNGTT	1928	25	0
																																	FCHO2	1927	20	0
																																	GAD2	1927	25	0
																																	ATP1A1	1926	42	0
																																	RFC1	1926	37	3
																																	ARID5B	1926	9	0
																																	ARNT	1924	33	0
																																	VIT	1924	19	0
																																	ARHGAP29	1923	38	6
																																	PKN2	1922	34	0
																																	TEAD1	1922	19	0
																																	FOLH1	1922	28	0
																																	CDH1	1922	62	2
																																	SLC26A8	1920	43	3
																																	CAPN2	1920	31	0
																																	ADGRG7	1919	22	0
																																	CWH43	1919	34	0
																																	MAP2K3	1918	27	0
																																	PAH	1918	20	0
																																	ATG16L1	1917	18	0
																																	MAP4K1	1917	47	0
																																	SCAF4	1916	34	3
																																	GNAL	1916	9	0
																																	SUPT16H	1916	37	0
																																	SLC37A1	1916	31	0
																																	TP53	1916	155	0
																																	LDLRAD3	1914	10	0
																																	PTPRN	1914	28	1
																																	SEC14L1	1914	16	0
																																	SF3B1	1914	29	1
																																	LARP1B	1913	30	2
																																	BRINP1	1913	7	0
																																	TRIM37	1912	38	2
																																	CFAP69	1912	44	0
																																	CEP170	1910	20	2
																																	PYGL	1910	26	0
																																	PNPT1	1908	50	1
																																	QRICH2	1908	28	0
																																	CCDC30	1907	21	0
																																	PRKG2	1907	29	0
																																	HACE1	1905	51	0
																																	INSC	1905	22	0
																																	PTK7	1905	30	2
																																	KIFAP3	1905	25	0
																																	BUB1	1904	37	2
																																	ADCYAP1R1	1904	36	0
																																	ITGA3	1903	32	1
																																	ANGPT1	1903	9	0
																																	USP15	1903	31	0
																																	NVL	1902	36	0
																																	GPD2	1902	23	0
																																	ALCAM	1902	24	0
																																	APBB1IP	1902	23	0
																																	PHRF1	1902	18	3
																																	PAX5	1899	16	0
																																	ARHGAP25	1899	8	0
																																	INPP5A	1899	12	0
																																	NFATC1	1898	6	0
																																	GLP2R	1898	18	0
																																	ZBTB20	1898	9	0
																																	ABAT	1897	19	0
																																	ATXN7L1	1897	5	0
																																	PC	1897	24	0
																																	SLC5A1	1896	27	0
																																	TIE1	1895	32	0
																																	STAT1	1894	45	0
																																	ABCC10	1894	21	2
																																	GRAMD4	1893	28	0
																																	SKAP1	1893	19	0
																																	CPT1A	1892	32	0
																																	PAN3	1891	36	0
																																	CTNNBL1	1891	20	0
																																	INTS7	1891	24	0
																																	ECE1	1890	21	0
																																	MARK3	1890	25	0
																																	ATP1A3	1889	41	0
																																	CHAT	1888	17	0
																																	HGF	1887	36	0
																																	ADAM9	1887	31	0
																																	NOX4	1887	48	0
																																	TUBGCP5	1886	46	0
																																	NUP93	1886	23	0
																																	RREB1	1886	9	3
																																	BAZ1B	1885	28	4
																																	PARP6	1885	32	0
																																	SRGAP2	1885	13	0
																																	DPYSL2	1884	14	0
																																	SAMD4A	1884	7	0
																																	FNIP1	1884	26	0
																																	TTLL7	1882	36	0
																																	CCAR1	1882	41	1
																																	USP20	1882	28	0
																																	MED15	1881	21	0
																																	ZEB1	1881	23	3
																																	NBPF26	1880	23	3
																																	IKBKB	1880	32	0
																																	CEP104	1879	25	0
																																	BLNK	1879	14	0
																																	FBLN2	1878	19	0
																																	GSG1L	1877	9	0
																																	NEURL4	1875	58	4
																																	ATP2B1	1874	28	2
																																	CAPRIN2	1874	29	0
																																	SP140L	1873	19	0
																																	RBBP6	1873	29	8
																																	SLCO5A1	1873	19	0
																																	SNX13	1872	28	2
																																	SLC1A2	1872	12	0
																																	TEX15	1871	6	2
																																	SNX25	1871	32	0
																																	SGK1	1870	22	0
																																	GPM6A	1870	8	0
																																	MED24	1870	29	0
																																	COLQ	1870	16	0
																																	PTGER3	1868	8	0
																																	SLC6A11	1867	17	0
																																	USP36	1867	27	0
																																	TCF20	1866	5	0
																																	ITGBL1	1866	24	0
																																	TRPC4AP	1864	23	0
																																	UNC5B	1864	27	0
																																	NMNAT2	1864	16	0
																																	KYNU	1863	32	0
																																	CACNB4	1863	29	0
																																	TBC1D9B	1862	17	0
																																	ZSWIM8	1862	37	3
																																	OBSL1	1862	26	0
																																	PRSS1	1862	19	0
																																	CLNK	1862	16	0
																																	RAPGEF3	1861	36	0
																																	ZBTB40	1861	22	4
																																	TMPRSS6	1861	27	0
																																	ECE2	1861	31	0
																																	PSG7	1860	3	0
																																	DZIP1L	1860	11	0
																																	UACA	1859	44	12
																																	SLC26A5	1859	34	0
																																	PPP1R12A	1858	28	0
																																	LLGL2	1858	39	3
																																	PPARGC1A	1858	31	0
																																	TMEM108	1858	6	0
																																	RTN1	1858	22	0
																																	FAM193A	1858	19	0
																																	EVA1C	1857	8	0
																																	CPVL	1856	24	0
																																	UHRF1BP1L	1856	44	8
																																	TYRO3	1856	130	0
																																	EIF3A	1855	24	2
																																	TTBK1	1855	15	0
																																	EXOSC10	1855	30	0
																																	ADAM2	1855	39	0
																																	PTPN21	1853	28	7
																																	DZANK1	1851	28	0
																																	FAM227B	1851	26	0
																																	FMNL1	1851	29	1
																																	CALCR	1851	27	0
																																	OSBPL5	1851	27	0
																																	PIK3R1	1850	68	0
																																	CORO7	1850	33	0
																																	SLC28A1	1850	23	0
																																	EPHA8	1849	31	0
																																	LIG3	1849	27	0
																																	CLCNKA	1848	32	0
																																	CDH7	1848	23	0
																																	PITRM1	1847	60	2
																																	REV1	1846	36	3
																																	PPP1R21	1846	27	0
																																	SCLT1	1844	26	0
																																	ARNTL	1843	26	0
																																	ATP8B3	1843	40	0
																																	DPP8	1843	30	0
																																	RBL1	1842	36	3
																																	RPAP1	1842	39	0
																																	ACIN1	1842	19	0
																																	KCNJ6	1841	4	0
																																	ARMC8	1841	36	0
																																	PICALM	1841	29	0
																																	SIN3B	1841	25	2
																																	NAA35	1841	30	0
																																	MAN2B1	1841	29	0
																																	RPS6KA5	1840	32	0
																																	DHX8	1840	28	4
																																	NOS3	1839	27	0
																																	LTF	1839	25	0
																																	ACSM2B	1839	23	0
																																	SUPT20H	1839	43	0
																																	NBPF3	1838	20	0
																																	FBXO38	1838	36	2
																																	TXNRD1	1837	21	0
																																	KLHL3	1837	21	0
																																	TRPM5	1837	40	0
																																	NLRP8	1836	21	1
																																	CARD14	1834	34	0
																																	SEC23B	1834	35	0
																																	MAPKAP1	1833	10	0
																																	RBM26	1832	25	1
																																	AFAP1L2	1832	22	0
																																	USP4	1832	38	0
																																	CDH6	1831	24	0
																																	MEIS2	1831	24	0
																																	NETO1	1831	21	0
																																	TTLL4	1831	24	0
																																	STRIP2	1830	33	0
																																	VPS54	1829	38	0
																																	CEP89	1829	30	0
																																	BRAF	1829	19	0
																																	POGZ	1828	37	2
																																	TUBGCP6	1827	32	1
																																	TTC39B	1827	24	0
																																	RNF150	1825	8	0
																																	PPP6R2	1825	24	0
																																	FCHSD2	1824	18	0
																																	ICA1	1823	22	0
																																	PRKCZ	1823	19	0
																																	TMEM63B	1822	41	0
																																	SPATA6	1822	18	0
																																	ITGB6	1822	27	0
																																	PEX1	1822	39	4
																																	PDPR	1822	18	0
																																	RUFY3	1821	23	0
																																	PLCL2	1820	6	0
																																	PIK3CD	1819	34	0
																																	KCND3	1819	6	0
																																	CUL1	1819	27	0
																																	LCP2	1818	30	0
																																	SGSM2	1818	34	1
																																	RP1	1817	4	3
																																	TBC1D19	1817	36	0
																																	FGFR1	1817	32	0
																																	SNX14	1816	59	9
																																	TM9SF4	1816	19	0
																																	ANKAR	1815	32	0
																																	USP8	1814	28	6
																																	FCRL3	1814	20	0
																																	GAB2	1814	9	0
																																	LDLR	1814	19	0
																																	SLC22A23	1813	18	0
																																	MMP2	1812	13	0
																																	HTR4	1811	6	0
																																	ARSG	1810	20	0
																																	PLA2G4C	1810	20	0
																																	DDC	1809	19	0
																																	SPECC1L	1809	20	2
																																	PID1	1809	2	0
																																	DNAJC10	1809	35	0
																																	SMARCAD1	1809	45	5
																																	CCDC57	1808	18	1
																																	CSE1L	1808	43	1
																																	HLCS	1808	12	0
																																	BAIAP2	1808	21	0
																																	ZFYVE16	1808	37	2
																																	ZBTB16	1807	7	0
																																	RXFP2	1807	18	0
																																	IPO7	1807	43	0
																																	ZNF280D	1806	38	3
																																	EPHX2	1806	16	0
																																	PACS2	1805	22	0
																																	MAP1A	1805	4	0
																																	ACSM2A	1805	24	0
																																	SUCLG2	1805	10	0
																																	POU2F1	1804	19	0
																																	SH3PXD2B	1804	21	0
																																	KIAA1755	1803	18	0
																																	PGM5	1803	14	0
																																	ACSL1	1802	38	0
																																	PFAS	1802	40	3
																																	RC3H1	1802	31	2
																																	CLOCK	1802	25	0
																																	GBE1	1801	25	0
																																	ACAD10	1801	31	2
																																	LNPEP	1800	20	0
																																	CAMK4	1800	15	0
																																	NLRP7	1800	17	0
																																	CES5A	1799	20	0
																																	ADGRA2	1797	22	1
																																	UHRF2	1797	17	0
																																	SH3RF2	1797	9	0
																																	ATP6V0A1	1796	27	0
																																	TIMELESS	1795	37	1
																																	TP53BP2	1795	30	2
																																	IREB2	1794	31	0
																																	MAN2B2	1794	25	0
																																	MLH1	1794	32	0
																																	PPARGC1B	1794	8	1
																																	SLC2A13	1793	18	0
																																	PIBF1	1793	25	0
																																	PLCG1	1793	38	2
																																	DHX36	1793	29	0
																																	SEC24A	1793	38	0
																																	PLOD2	1793	24	0
																																	PEAK1	1792	10	0
																																	PLCH2	1792	18	0
																																	MAP3K19	1792	29	10
																																	CYP4F3	1792	13	0
																																	STXBP1	1791	18	0
																																	JAKMIP3	1791	28	0
																																	RBM25	1790	18	0
																																	ARMC3	1789	38	0
																																	XPO1	1789	42	2
																																	XYLB	1788	18	0
																																	CCDC102B	1788	14	0
																																	ACAD11	1788	26	0
																																	TTC26	1787	22	0
																																	CRTAC1	1787	12	0
																																	PHF21B	1787	12	0
																																	TMEM63A	1787	41	0
																																	DRC7	1785	26	0
																																	PIGN	1785	40	0
																																	LRP8	1785	17	0
																																	ALS2CL	1783	26	0
																																	CHCHD3	1783	9	0
																																	PAPOLA	1781	51	0
																																	PFKFB3	1781	22	0
																																	MYO1C	1781	50	1
																																	NRG2	1780	5	0
																																	R3HDM2	1780	22	0
																																	DENND2C	1779	32	0
																																	MITF	1779	13	0
																																	TRPV5	1778	23	0
																																	ZC3H7A	1777	37	2
																																	EMC1	1777	27	0
																																	ODF2	1777	40	3
																																	ELAC2	1776	35	0
																																	FAR2	1776	24	0
																																	CCDC144A	1775	13	1
																																	NAA15	1775	46	0
																																	TMC7	1774	22	0
																																	SLC13A1	1774	20	0
																																	ITGB2	1773	31	0
																																	BAIAP3	1773	37	2
																																	ARHGEF2	1773	25	0
																																	LDB3	1772	17	0
																																	GRK4	1772	25	0
																																	CRMP1	1771	24	0
																																	PHC2	1770	10	0
																																	TSGA10	1769	28	0
																																	DSG4	1769	20	2
																																	FAM172A	1768	18	0
																																	KLHL32	1767	18	0
																																	CUL3	1767	37	0
																																	NR5A2	1766	8	0
																																	WDR75	1765	38	0
																																	FAM107B	1765	5	0
																																	LILRB2	1763	23	0
																																	ARHGAP20	1761	14	1
																																	ATP2A1	1761	26	1
																																	SYNPO2	1760	5	1
																																	CDH3	1759	16	0
																																	NKTR	1759	23	4
																																	NME8	1759	30	0
																																	MED1	1759	28	10
																																	CNKSR3	1759	13	0
																																	SEL1L	1758	26	0
																																	CAMK2G	1758	34	0
																																	GIT2	1758	28	2
																																	ADAMTS10	1758	44	0
																																	MYO19	1758	21	0
																																	NME7	1757	15	0
																																	INPP5F	1757	33	2
[truncated: 7,881 more rows]

## Sheet: S. Table C - RNAseq Comparision
	Splice Site Variants					AS-Identified Missplicing								Discovered Donors													Discovered Acceptors
														Mutation ID	JAF_rnaseq	JAF_spliceai	Column1	Column2									Mutation ID	JAF_rnaseq	JAF_spliceai	Column6	Column7
	Event	RNAseq Event Count	Oncosplice Detected	Detection %		Event	RNAseq Event Count	Oncosplice Detected	Detection %					1	8.53659	0.570991	65	165		Spearman Corr	0.265			Spearman Corr	0.289		1	7.21649	0.25	98	122.5
	IR	95	46	0.484211		ES	32	26	0.8125					2	17.1053	0.392305	169	130		p value	2.47e-08			p value	1.17e-19		2	46.1538	0.25	792	122.5
	ES	181	143	0.790055		IR	46	40	0.869565					3	32.2581	0.591925	313.5	170									3	9.94475	0.967123	179.5	698
	PIR	101	69	0.683168		NS	25	24	0.96					4	40.625	0.989929	353	382									4	20.2381	0.773657	460	437
	PES	171	134	0.783626										5	35.1351	0.990883	331	385									5	9.15493	0.795409	155	455
														6	6.40669	0.620425	25	181									6	89.1304	0.907993	925	565
														7	48.5714	0.594065	386.5	174									7	9.09091	0.25	154	121.5
	Exonic Variants					RS-Identified Missplicing								8	12.3314	0.25	115	58									8	25	0.90553	541.5	559
														9	30.7692	0.25945	301	116									9	17.3333	0.772426	383	433
	Event	RNAseq Event Count	Oncosplice Detected	Detection %		Event	RNAseq Event Count	Oncosplice Detected	Detection %					10	53.8462	0.995453	395	413									10	52.0548	0.734357	820	412
	PES	55	42	0.763636		ES	204	168	0.823529					11	5.40541	0.971554	7	343									11	23.0769	0.25	504.5	121
	PIR	39	22	0.564103		IR	92	54	0.586957					12	12.1212	0.697561	112	208									12	6.14525	0.934212	50	601
	ES	46	28	0.608696		PIR	60	34	0.566667					13	31.7808	0.646336	309	190									13	30.4348	0.25	616.5	120.5
	IR	13	6	0.461538		PES	19	15	0.789474					14	35.5263	0.89018	334	274									14	9	0.25	152	120.5
														15	32.4675	0.785843	315	235									15	47.205	0.954	788	645
														16	18.9189	0.25	194	58									16	19.2568	0.25	425	119.5
	Close Intronic Variants													17	75	0.995061	415	412									17	9.375	0.773643	160	430
						Full Statistics								18	35	0.942187	330	310									18	40	0.90768	725	555
	Event	RNAseq Event Count	Oncosplice Detected	Detection %										19	8.54701	0.25	66	58									19	39.0033	0.976109	709	715
	ES	62	46	0.741935		Column1	ES	IR	PES	PIR	NS			20	11.465	0.936928	107	302									20	16.4179	0.97713	368	722
	PIR	57	42	0.736842		Splice Site	0.484211	0.790055	0.683168	0.783626				21	55.8824	0.9914	400	388									21	5.38462	0.804396	14	455
	PES	43	18	0.418605		Exonic	0.763636	0.564103	0.608696	0.461538				22	36.1111	0.939072	337.5	306									22	45.4545	0.25	767.5	119
	IR	24	13	0.541667		Close Intronic	0.741935	0.736842	0.418605	0.541667				23	33.1412	0.865001	317	264									23	5.98291	0.25	34	119
						Deep Intronic	0	0	0	0.957895				24	17.7778	0.909799	180	286									24	33.7209	0.392672	649	266
						AS-Analysis	0.8125	0.869565	0	0	0.96			25	45.9016	0.579372	375	167									25	26.7857	0.981498	556	741
	Deep Intronic Variants					RS-Analysis	0.823529	0.586957	0.566667	0.789474				26	5.03597	0.956042	1.5	324									26	26.4085	0.345037	550	252
						Total	0.782857	0.588889	0.725694	0.732955				27	9.49721	0.899196	78	280									27	68.9655	0.978032	867	724
	Event	RNAseq Event Count	Oncosplice Detected	Detection %										28	21.2121	0.25	221	58									28	17.0732	0.25	371	118
	PIR	95	91	0.957895										29	8.92857	0.996964	72	416									29	55.5556	0.675319	819.5	364
														30	62.069	0.25	406	58									30	6.03448	0.25	39	117.5
														31	24.5902	0.854175	259	260									31	15	0.25	332.5	117.5
														32	31.7073	0.876875	308	269									32	45.9016	0.918445	763.5	562
														33	10	0.538128	82.5	155									33	6.26866	0.855077	52	483
														34	21.4286	0.830446	224	253									34	25.3112	0.987189	531	759
														35	6.97674	0.494105	34	146									35	8.10811	0.25	119	116.5
														36	5.50459	0.551456	10	160									36	33.3333	0.403077	634	265
														37	56	0.959453	401	327									37	29.7872	0.25	589.5	116
														38	18	0.675919	183	196									38	9.87654	0.740787	165	403
														39	10.2564	0.25	89	58									39	5.03597	0.25	1.5	115.5
														40	5.17241	0.25	4	58									40	6.74847	0.25	68	115.5
														41	47.3684	0.985408	382	365									41	33.3333	0.97748	629.5	706
														42	8	0.685993	56	202									42	31.7308	0.920211	613	556
														43	34.5455	0.998054	328	423									43	10.2662	0.25	182	114.5
														44	21.374	0.25	223	58									44	10.683	0.25	195	114.5
														45	43.1034	0.786828	370	237									45	7.89474	0.25	112.5	114
														46	64.7059	0.869699	408	266									46	6.99433	0.25	80	113.5
														47	26.3158	0.754785	275.5	229									47	30.4348	0.870707	594	498
														48	21.6216	0.25	227	58									48	8.50575	0.25	126	112.5
														49	42.4242	0.25	368	58									49	45.9016	0.779735	747	418
														50	65.7718	0.581211	409	168									50	22.3881	0.25	474	112
														51	12.3288	0.983072	114	364									51	39.4737	0.25	690	112
														52	29.4118	0.788664	293.5	238									52	9.6	0.990551	154	763
														53	6.12813	0.412459	23	133									53	26.8657	0.839987	540	455
														54	30.6667	0.993472	300	402									54	67.1429	0.25	838	111
														55	21.519	0.25	225	58									55	60.0806	0.992642	811	777
														56	41.6244	0.25	361	58									56	15.7895	0.997358	338.5	846
														57	20	0.25	205	58									57	28.2051	0.998619	554	870
														58	12.5	0.741464	117	223									58	6.81818	0.25	70	110.5
														59	24.359	0.799396	254	243									59	16.6667	0.25	354.5	110.5
														60	41.2698	0.95735	358	326									60	7.54717	0.972762	101	674
														61	47.4576	0.982794	383	361									61	64.1304	0.307403	820	225
														62	16.2791	0.66384	161	192									62	33.3333	0.25	613	109.5
														63	16.8831	0.924565	167	293									63	25	0.845292	512	457
														64	11.3208	0.471276	106	143									64	14.5161	0.25	303.5	109
														65	38.9286	0.80188	348	245									65	32.3077	0.47463	602	266
														66	75.3247	0.9415	416	309									66	53.8462	0.965413	779.5	636
														67	16.7965	0.72566	165	214									67	33.7662	0.867531	615	478
														68	14.5969	0.992991	142	398									68	66.6667	0.645191	822.5	329
														69	30.4348	0.785508	299	234									69	6.90909	0.25	74	108.5
														70	42.2222	0.631439	366	184									70	80.4348	0.915736	847	529
														71	25.1376	0.51601	263	151									71	29.5455	0.930391	564.5	549
														72	34.9206	0.526879	329	154									72	5.04202	0.831997	2	438
														73	25.6881	0.55027	268	159									73	10.7692	0.859979	188	467
														74	24.5283	0.25	257	58									74	14.3713	0.25	293	108
														75	34.375	0.696629	326	207									75	30.941	0.97557	582	665
														76	22.449	0.25	237	58									76	37.5	0.543189	650.5	287
														77	34.0278	0.990597	323	384									77	30.2326	0.997716	573	833
														78	22.4422	0.25	236	58									78	36.2069	0.615955	632	312
														79	19.7452	0.977589	202	353									79	55.1724	0.992722	774	757
														80	23.6842	0.935569	248	301									80	5.05051	0.450552	2	257
														81	28.5714	0.822647	287.5	249									81	8.72727	0.648727	125	328
														82	18.5185	0.88508	187.5	271									82	17.8832	0.25	367	107.5
														83	31.7016	0.729686	307	216									83	22.4719	0.916904	463	524
														84	20.7289	0.25	215	58									84	47.8261	0.716079	734.5	360
														85	21.0526	0.848156	219.5	258									85	11.4943	0.25	214	107
														86	7.89474	0.62294	54	183									86	11.2903	0.906271	198.5	505
														87	10.0917	0.25	84	58									87	28.5714	0.937802	543	549
														88	36.5854	0.569164	341	164									88	14.8649	0.58123	306	296
														89	6.83761	0.843232	33	257									89	18.75	0.508494	378	270
														90	22.2222	0.98715	235	370									90	6.14887	0.25	44	106.5
														91	21.5223	0.95227	226	322									91	13.4328	0.25	266	106.5
														92	8.33333	0.25	61.5	58									92	30	0.989745	560.5	724
														93	5.98802	0.25	21	58									93	53.8462	0.25	756	105.5
														94	24.2424	0.25	253	58									94	36.9318	0.767425	628	378
														95	46.89	0.960142	379	328									95	38.8889	0.790296	647.5	397
														96	47.5	0.963069	384	330									96	13.6364	0.620465	268	307
														97	5.5794	0.556294	12	162									97	18.0095	0.940355	364	547
														98	34.1216	0.998862	324	426									98	17.9487	0.910653	361.5	502
														99	28.5714	0.25	287.5	58									99	7.69231	0.693727	101	342
														100	8.80503	0.989024	71	378									100	20	0.393259	408	237
														101	10	0.945301	82.5	315									101	10.4651	0.25	176	105
														102	25.8065	0.317178	269.5	119									102	21.0526	0.9554	429	575
														103	5.03597	0.78678	1.5	236									103	18.1818	0.957993	362	582
														104	13.6752	0.670933	132	193									104	6.07462	0.25	38	104.5
														105	22.0779	0.25	232.5	58									105	85.7143	0.891395	821	479
														106	10.4712	0.794626	93	241									106	6.68896	0.717241	61	352
														107	25	0.461905	262	140									107	43.1449	0.904064	681	489
														108	39.5556	0.985951	349	367									108	26.7442	0.25	508	104
														109	20.5448	0.5456	210	158									109	88.8889	0.989172	821	704
														110	12.4378	0.99763	116	422									110	12.1212	0.835743	228	418
														111	24.3781	0.25	255	58									111	11.5538	0.97518	214	633
														112	17.7928	0.976546	181	352									112	11.4286	0.717342	201.5	351
														113	29.4118	0.632056	293.5	185									113	8.9172	0.990852	128	709
														114	11.3043	0.25	105	58									114	13.9785	0.900894	264	480
														115	20.6897	0.752952	213.5	227									115	57.8947	0.568966	751	283
														116	7.05128	0.693277	36	206									116	35	0.569874	589	284
														117	11.9403	0.593617	111	173									117	37.5	0.997655	618	790
														118	11.7647	0.980194	110	355									118	23.7288	0.966002	463	594
														119	77.7778	0.93941	418.5	307									119	23.8095	0.35462	464.5	225
														120	31.5385	0.997453	304	417									120	7.43802	0.25	93	103.5
														121	15.748	0.494577	152	148									121	14.4928	0.996919	281.5	778
														122	7.92079	0.929865	55	296									122	61.2245	0.897707	754	473
														123	13.7255	0.619604	134	180									123	5.7554	0.25	25	103
														124	100	0.390988	428	129									124	21.6216	0.99517	426	742
														125	5.50459	0.25	10	58									125	20.5479	0.25	406.5	102.5
														126	7.05882	0.25	38	58									126	11.0236	0.730295	183	350
														127	61.3208	0.943541	405	313									127	20	0.997525	394.5	779
														128	91.6667	0.992217	427	393									128	19.2982	0.997242	373.5	776
														129	47.0588	0.975641	380.5	351									129	18.9189	0.730345	364	349
														130	9.70874	0.25	80	58									130	10.6061	0.30222	174.5	209
														131	6.77966	0.25	32	58									131	13.3333	0.724182	251.5	346
														132	13.6364	0.819078	131	247									132	52.4138	0.25	714	102
														133	40.7266	0.989863	354	380									133	20	0.98818	389	680
														134	17.2131	0.971231	173	341									134	40.7407	0.997007	642	769
														135	31.5789	0.970706	305.5	339									135	48.5714	0.776549	693	369
														136	20	0.692537	205	205									136	14.2857	0.25	267	101.5
														137	23.4043	0.894611	245	276									137	23.4375	0.25	444	101.5
														138	8.2397	0.879933	60	270									138	25.443	0.769798	470	358
														139	22.8571	0.25	241	58									139	47.7124	0.25	686	100.5
														140	35.7143	0.25	335	58									140	16.3265	0.25	319	100.5
														141	77.7778	0.25	418.5	58									141	15.2542	0.770981	295	359
														142	17.1429	0.25	171.5	58									142	57.1429	0.841638	725	405
														143	5.24781	0.25	5	58									143	20.6897	0.628542	397	293
														144	84.2105	0.741052	423	222									144	83.3333	0.928687	778	492
														145	10.6624	0.899239	96	281									145	46.875	0.997983	676	773
														146	41.8033	0.943779	364	314									146	26.5823	0.25	480	99.5
														147	13.9517	0.887979	136	272									147	10.0877	0.381829	158	221
														148	23.4783	0.754529	246	228									148	24	0.690177	448.5	318
														149	12.7737	0.833208	121	255									149	14.2857	0.25	265.5	99
														150	22.0339	0.832049	230.5	254									150	7.92079	0.991124	101	682
														151	17.1429	0.279937	171.5	117									151	35.5372	0.513583	570	251
														152	9.56522	0.991286	79	387									152	40	0.986588	617.5	655
														153	63.1944	0.956431	407	325									153	38.0952	0.25	597.5	98.5
														154	50.5495	0.434777	391	135									154	25.8824	0.994675	467	709
														155	68.4211	0.981964	411	357									155	44	0.989202	647	668
														156	6.06061	0.25	22	58									156	76.4706	0.775766	761	355
														157	22.5225	0.732367	238	218									157	83.3333	0.970978	765.5	588
														158	42.6667	0.730574	369	217									158	28.06	0.25	489	98
														159	10.2941	0.511406	90.5	150									159	15.8537	0.99801	306	761
														160	28.2407	0.993582	284	404									160	39.2857	0.25	606	97.5
														161	21.7949	0.444503	228	136									161	6.83761	0.606987	65.5	280
														162	7.64331	0.25	50	58									162	79.0323	0.931599	758	489
														163	55.0847	0.936953	398	303									163	20.1521	0.994229	384	696
														164	7.85376	0.905288	53	283									164	14.6341	0.989955	275.5	665
														165	23.8462	0.25	249	58									165	21.6327	0.601999	408	277
														166	5.44218	0.906444	8	284									166	85.7143	0.998971	761.5	767
														167	47.0588	0.982389	380.5	360									167	18.8889	0.977794	351	607
														168	20	0.25	205	58									168	8.95522	0.25	124.5	97
														169	55.4404	0.25	399	58									169	41.8182	0.994863	625.5	699
														170	16.6667	0.25	162.5	58									170	16.1716	0.865952	308	415
														171	30.3797	0.992407	298	395									171	43.4457	0.738876	634	335
														172	70.2899	0.986633	413	369									172	31.3333	0.996544	522	723
														173	7.8125	0.25	52	58									173	7.43243	0.935158	90	486
														174	5.50459	0.720382	10	213									174	28.5714	0.947537	486.5	519
														175	33.6634	0.751589	322	226									175	28.3951	0.65734	483	296
														176	41.6667	0.966208	362.5	336									176	43.6782	0.710598	630	321
														177	20.625	0.590385	212	169									177	14.4054	0.997824	265	737
														178	18.8976	0.25	193	58									178	19.685	0.919778	368	464
														179	52.7778	0.985756	394	366									179	23.5294	0.77119	427	343
														180	38.8889	0.988197	346.5	374									180	12.1615	0.967093	217	560
														181	9.40171	0.991478	77	389									181	5.40541	0.997929	11	738
														182	8.13953	0.677843	59	197									182	33.557	0.972349	534	577
														183	14.7368	0.577326	144	166									183	9.25262	0.25	127	96.5
														184	34.2105	0.99342	325	401									184	11.215	0.983229	179	618
														185	65.7895	0.737741	410	220									185	10.8025	0.25	169	96
														186	29.8246	0.973615	296	346									186	28.8136	0.92111	479	463
														187	14.2857	0.25	138.5	58									187	11.5385	0.25	195.5	95.5
														188	14.6341	0.876473	143	268									188	5.98802	0.25	29	95.5
														189	13.555	0.910342	130	287									189	23.6842	0.577245	423.5	264
														190	54.3478	0.607873	396	177									190	33.9286	0.966445	530	549
														191	51.3514	0.988103	392	373									191	40	0.997921	587	728
														192	19.0476	0.25	195	58									192	29.3333	0.940856	481	490
														193	8.67322	0.937387	69	305									193	42.6087	0.991621	610	649
														194	23.913	0.388685	250	128									194	34.4828	0.986408	530.5	623
														195	35.2941	0.25	332.5	58									195	8.04598	0.593673	97	267
														196	17.0404	0.553182	168	161									196	11.4583	0.567502	187.5	260
														197	18.4211	0.982842	185.5	362									197	100	0.817586	742.5	365
														198	5.71429	0.99335	14.5	400									198	6.13497	0.972358	38	567
														199	27.2189	0.25	279	58									199	14.1026	0.25	249.5	94.5
														200	11.1111	0.930804	100.5	298									200	12.8655	0.25	226	94.5
														201	28.4595	0.674428	285	195									201	19.6721	0.870031	355	407
														202	25.5102	0.466814	265	141									202	26.087	0.991817	444.5	642
														203	49.2537	0.942311	388	311									203	32.5	0.963803	511	535
														204	36.1111	0.25	337.5	58									204	11.3208	0.839861	178.5	375
														205	31	0.25	302	58									205	6.83761	0.318777	62	196
														206	11.2782	0.683364	104	200									206	35	0.998521	524.5	720
														207	12.963	0.25	123	58									207	20.8333	0.995361	373	672
														208	20.6897	0.997505	213.5	418									208	20	0.25	358.5	93.5
														209	7.3107	0.750965	43	225									209	17.7778	0.25	313.5	93.5
														210	11.5152	0.701836	108	209									210	36	0.25	529.5	93
														211	20.7547	0.25	217	58									211	34.9315	0.61716	519	267
														212	20.2532	0.505058	209	149									212	17.9487	0.25	318	92
														213	22.5513	0.894266	239	275									213	28.1899	0.395216	458	207
														214	8.02469	0.25	57	58									214	7.69231	0.841493	90.5	369
														215	50	0.25	389.5	58									215	17.8571	0.25	315	91.5
														216	14.8936	0.25	145	58									216	28.2392	0.99187	456	631
														217	19.2308	0.994615	196	411									217	19.4444	0.988701	341.5	616
														218	15.6576	0.362833	151	125									218	29.5775	0.994701	467	655
														219	19.3548	0.948198	198	317									219	9.90415	0.92206	136	443
														220	22.0779	0.788894	232.5	239									220	10.4938	0.25	160	91
														221	13.3333	0.937173	125.5	304									221	9.19881	0.984217	120	594
														222	7	0.25	35	58									222	63.6364	0.96878	667.5	538
														223	22.0339	0.993094	230.5	399									223	85.7143	0.635524	706	266
														224	10.1449	0.899635	86	282									224	20	0.992251	350	627
														225	16.2595	0.888957	160	273									225	15.0943	0.714835	265	301
														226	32	0.25	311	58									226	47.5	0.25	607	90.5
														227	18.6441	0.993977	190	407									227	9.95261	0.998932	137	706
														228	45.283	0.560062	373	163									228	31.0345	0.944467	478	477
														229	8.0303	0.998125	58	424									229	63.6364	0.839555	662	362
														230	15.2174	0.25	146	58									230	61.3333	0.99262	655	626
														231	23.0769	0.356945	242	123									231	23.1788	0.938299	392	458
														232	10.2273	0.825311	88	250									232	18.0556	0.382258	311	201
														233	25.8065	0.642094	269.5	188									233	100	0.997664	707	683
														234	18.8119	0.25	192	58									234	7.5188	0.997309	86	680
														235	6.40732	0.775577	26	233									235	9.63855	0.996974	130	677
														236	7.60234	0.25	47	58									236	5.4118	0.25	11	90
														237	27.2727	0.99913	280	427									237	12.2066	0.745522	203	312
														238	12.8571	0.839272	122	256									238	14	0.961173	232	504
														239	27.5	0.25	281	58									239	9.23077	0.25	118	89.5
														240	40.9091	0.868034	356	265									240	42.2741	0.866126	568	384
														241	25.5921	0.862767	267	263									241	40.5894	0.98653	554	590
														242	13.6767	0.97126	133	342									242	6.50888	0.379617	49	198
														243	7.61905	0.25	48.5	58									243	12.3077	0.25	202	89
														244	5.64784	0.25	13	58									244	98.0392	0.706046	695	291
														245	38.482	0.988356	345	375									245	39.0476	0.957524	534	491
														246	16.0714	0.76405	157	231									246	10	0.715121	134.5	294
														247	7.61905	0.25	48.5	58									247	34.1223	0.995509	492	638
														248	69.2308	0.991935	412	390									248	6.43087	0.25	46	88.5
														249	25.9259	0.990376	271	383									249	18.9189	0.69164	314.5	286
														250	9.87654	0.671612	81	194									250	37.1237	0.325367	512	187
														251	18.4211	0.636825	185.5	187									251	5.03597	0.25	1	88
														252	33.3333	0.993821	319	406									252	48.9362	0.707964	593	288
														253	8.64198	0.363807	68	126									253	9.89848	0.989837	127	596
														254	16.7883	0.934374	164	299									254	62.069	0.970086	637	519
														255	29.1667	0.25	291.5	58									255	29.6296	0.992315	446	603
														256	18.75	0.851366	191	259									256	6.18557	0.25	39	87.5
														257	25.5591	0.929522	266	295									257	26.1364	0.85521	414	359
														258	28.5714	0.25	287.5	58									258	44.4444	0.25	561	87
														259	42.4084	0.996287	367	414									259	10.7143	0.25	149	87
														260	7.75194	0.25	51	58									260	25.9259	0.976908	410.5	537
														261	25.2427	0.25	264	58									261	58.1395	0.976524	620	532
														262	24.774	0.25	260	58									262	48.8372	0.941802	583	453
														263	41.6667	0.997586	362.5	421									263	36.3636	0.972109	496	520
														264	18.2796	0.736419	184	219									264	17.7083	0.992006	291	594
														265	13.1034	0.25	124	58									265	5.44218	0.921041	10	419
														266	36.8794	0.678044	342	198									266	23.6364	0.820583	381	334
														267	12.7273	0.25	119.5	58									267	19.0722	0.999326	311	670
														268	18.552	0.25	189	58									268	100	0.25	672.5	86
														269	5.38462	0.985977	6	368									269	46.1538	0.799923	565.5	327
														270	36.1371	0.993599	339	405									270	6.33484	0.994949	40	611
														271	17.5676	0.974419	177	348									271	11.4286	0.25	165	85.5
														272	17.5457	0.25	176	58									272	10.8359	0.25	147	85.5
														273	17.6471	0.994057	178.5	408									273	6.15385	0.25	36	85
														274	9.27835	0.632593	75	186									274	34.4828	0.884068	475	377
														275	37.5	0.993481	344	403									275	18.2927	0.949118	294	463
														276	71.4032	0.992044	414	391									276	17.5299	0.542295	282	226
														277	33.578	0.992477	321	396									277	19.1489	0.25	306	84
														278	89.7436	0.25	426	58									278	70.5036	0.934452	634	426
														279	35.2941	0.999304	332.5	428									279	7.01357	0.862026	60	359
														280	19.5122	0.948794	199.5	318									280	19.7279	0.99662	316	625
														281	16.129	0.494551	158	147									281	73.5849	0.83533	638	335
														282	81.25	0.25	422	58									282	33.5938	0.994132	466	592
														283	21.2928	0.99455	222	410									283	71.4286	0.982974	631	543
														284	22.6415	0.988449	240	376									284	33.9266	0.844559	466	339
														285	43.2099	0.855638	371	261									285	6.99301	0.823402	57.5	328
														286	54.6729	0.97297	397	345									286	17.1875	0.442945	275	195
														287	14.5833	0.997523	140.5	419									287	18.2927	0.994119	290.5	586
														288	38.8889	0.25	346.5	58									288	11.5044	0.923274	164	406
														289	11.25	0.430403	103	134									289	19.5545	0.974617	309	507
														290	15.2778	0.25	148	58									290	40	0.963578	509.5	476
														291	20	0.482512	205	144									291	40	0.906435	508.5	389
														292	5.71429	0.25	14.5	58									292	70	0.948958	621.5	452
														293	31.5789	0.622377	305.5	182									293	6.45161	0.25	41	83.5
														294	16.6667	0.988459	162.5	377									294	22.4138	0.798246	349	318
														295	41.4634	0.988048	359	372									295	5.26316	0.25	6.5	83
														296	7.54717	0.490767	46	145									296	38.8889	0.25	495	83
														297	19.5122	0.706957	199.5	210									297	55.5556	0.709034	581	275
														298	5.74163	0.593573	16	172									298	7.29399	0.25	71	82
														299	12.7273	0.950555	119.5	319									299	10	0.723184	123	278
														300	31.8182	0.994494	310	409									300	36.8421	0.313185	476	170
														301	40.7452	0.934561	355	300									301	35.2941	0.970316	461	486
														302	80	0.25	421	58									302	10.4167	0.99676	135	609
														303	40	0.25	351.5	58									303	46.9697	0.890274	542	370
														304	26.1538	0.25	274	58									304	7.03125	0.996632	57	603
														305	32.5	0.997569	316	420									305	5.76923	0.996522	21	599
														306	8.51064	0.25	63	58									306	30.4348	0.853521	426.5	335
														307	28.9855	0.99694	290	415									307	40.7258	0.931541	505	407
														308	10.3896	0.598072	92	175									308	78.5714	0.995646	618	584
														309	15.8416	0.89751	155	279									309	53.7667	0.978309	565	504
														310	11.2	0.798012	102	242									310	20.4819	0.961042	314	453
														311	5.76923	0.25	18	58									311	14.2857	0.99956	213	630
														312	9.05307	0.992533	73	397									312	39.2405	0.981759	489	517
														313	7.5	0.25	45	58									313	14.5455	0.994216	221	567
														314	10.2941	0.25	90.5	58									314	25	0.884828	372.5	361
														315	16.2162	0.651058	159	191									315	37.7953	0.997956	476	609
														316	15.2542	0.25	147	58									316	12.766	0.25	189.5	81.5
														317	15.7895	0.947818	153.5	316									317	5.30973	0.25	7	81.5
														318	45.6522	0.992389	374	394									318	43.0233	0.93868	509	412
														319	11.1111	0.25	100.5	58									319	11.7371	0.25	163	80.5
														320	61.1111	0.990967	404	386									320	29.7297	0.25	410	80.5
														321	26.3158	0.446747	275.5	137									321	73.8562	0.992742	600	552
														322	6.48148	0.25	29	58									322	24.1379	0.915346	358.5	384
														323	7.20339	0.25	41	58									323	53.8813	0.994754	554	565
														324	19.6721	0.826302	201	252									324	9.61538	0.445015	111	186
														325	12.3188	0.25	113	58									325	20.8333	0.997042	314.5	592
														326	23.2	0.980396	243	356									326	31.6498	0.986893	426	526
														327	19.3069	0.61817	197	179									327	14.8148	0.25	223	79.5
														328	13.5266	0.963517	128	332									328	72.9412	0.827602	590	315
														329	22.1477	0.350349	234	122									329	23.5798	0.25	347	79
														330	59.642	0.25	403	58									330	45.9459	0.25	515.5	79
														331	10.1687	0.25	87	58									331	9.35282	0.274983	105	158
														332	20.114	0.25	208	58									332	13.1944	0.902725	191	367
														333	35.8974	0.895318	336	277									333	31.25	0.855786	417	326
														334	31.3953	0.998432	303	425									334	19.5467	0.961189	291	440
														335	6.76692	0.921844	31	291									335	9.375	0.25	105.5	78
														336	10.7817	0.982029	97	358									336	32.4176	0.25	425	78
														337	24.7826	0.545468	261	157									337	14.2857	0.690331	205.5	256
														338	13.9726	0.874745	137	267									338	21.9298	0.868081	326	335
														339	39.6396	0.616519	350	178									339	28.5714	0.693463	387	256
														340	23.3051	0.923606	244	292									340	9.16031	0.475857	102	188
														341	24.3902	0.25	256	58									341	30.7692	0.883614	407.5	343
														342	48.5714	0.25	386.5	58									342	40.9091	0.735441	478.5	266
														343	26.484	0.327216	277	121									343	6.25	0.25	34	77
														344	10.9091	0.25	98	58									344	30.4348	0.96835	404	452
														345	11.5385	0.820613	109	248									345	29.8851	0.996478	397	563
														346	50	0.750481	389.5	224									346	46.6667	0.98398	504	496
														347	77.1739	0.763899	417	230									347	20	0.635669	293.5	229
														348	8.8	0.896582	70	278									348	15.9091	0.855469	240	318
														349	78.2609	0.989059	420	379									349	66.25	0.331281	560	162
														350	48.3871	0.992102	385	392									350	12.1951	0.25	171	76.5
														351	20.9302	0.468271	218	142									351	47.8723	0.971452	505	454
														352	8.33333	0.738433	61.5	221									352	6.81818	0.940654	47.5	389
														353	7.05532	0.25	37	58									353	27.0627	0.979113	371	473
														354	28.0702	0.98002	283	354									354	28.4404	0.369314	379	164
														355	17.5	0.285174	175	118									355	6.10687	0.97651	30	462
														356	26	0.859461	272	262									356	14.8571	0.94348	215	396
														357	10.989	0.384731	99	127									357	33.4873	0.25	415	76
														358	17.2228	0.517765	174	153									358	10	0.447123	111.5	177
														359	32.2034	0.96883	312	337									359	12.4444	0.25	171	75.5
														360	17.8082	0.25	182	58									360	17.5	0.996437	250	548
														361	16.0622	0.25	156	58									361	21.4379	0.25	305	75
														362	27.8452	0.70708	282	211									362	19.4148	0.99523	276	533
														363	13.4615	0.908218	127	285									363	73.913	0.25	559.5	74.5
														364	8.51648	0.685088	64	201									364	8.75	0.25	90	74.5
														365	33.3333	0.461154	319	139									365	8.58896	0.967418	87	435
														366	7.07071	0.939863	39	308									366	7.05882	0.716832	53.5	250
														367	18.5185	0.25	187.5	58									367	35.8333	0.833568	416	297
														368	13.3333	0.642611	125.5	189									368	29.0735	0.998066	372	558
														369	21.0526	0.25	219.5	58									369	91.6667	0.25	569.5	73.5
														370	14.2857	0.792102	138.5	240									370	46.3415	0.968978	482	436
														371	8.60927	0.25	67	58									371	23.3051	0.993059	321	511
														372	16.8421	0.963711	166	333									372	14.4886	0.752767	200	256
														373	12.5839	0.25	118	58									373	6.78733	0.8656	45	314
														374	7.14286	0.96402	40	335									374	61.5385	0.783477	527	271
														375	56.25	0.942548	402	312									375	11.7647	0.99917	152	563
														376	20	0.25	205	58									376	24	0.25	326	73
														377	24.031	0.729478	251	215									377	7.89474	0.25	71	73
														378	33.3333	0.809807	319	246									378	28.8462	0.979893	364.5	456
														379	6.45161	0.598318	28	176									379	7.07071	0.25	53	72
														380	15.6359	0.95204	150	321									380	41.5094	0.685885	451	236
														381	41.5385	0.963766	360	334									381	43.2203	0.844091	459	293
														382	5.98291	0.25	20	58									382	31.8519	0.999386	386	557
														383	21.875	0.592281	229	171									383	44.6809	0.993464	461	501
														384	15.7895	0.25	153.5	58									384	45.9459	0.984322	469	466
														385	6.66667	0.402898	30	131									385	73.0627	0.986847	536	476
														386	13.5484	0.25	129	58									386	16.1905	0.373551	229	155
														387	46.6667	0.970918	378	340									387	91.6667	0.994082	552	501
														388	5.76271	0.25	17	58									388	66.6667	0.968097	526	423
														389	34.4828	0.686495	327	203									389	5.75916	0.649464	19	221
														390	42.1875	0.916169	365	288									390	36.8421	0.996776	412.5	528
														391	46.2687	0.919938	376	289									391	18.3908	0.980035	251	449
														392	10.4839	0.954059	94	323									392	8.21918	0.901663	73.5	330
														393	87.5	0.25	425	58									393	6.81818	0.813663	44	280
														394	6.42202	0.327128	27	120									394	19.6347	0.983416	267	459
														395	15.5172	0.25	149	58									395	20.8333	0.975583	282	432
														396	29.1667	0.407255	291.5	132									396	8.82353	0.894035	85.5	323
														397	45	0.960263	372	329									397	11.1111	0.25	124.5	71.5
														398	40	0.963321	351.5	331									398	31.5068	0.54492	374	193
														399	41.1765	0.951134	357	320									399	5.72519	0.25	17	71
														400	9.375	0.988014	76	371									400	71.831	0.25	522	71
														401	9.27152	0.825895	74	251									401	10	0.988709	100	470
														402	10.1124	0.98208	85	359									402	13.6364	0.45784	176.5	165
														403	28.5714	0.688951	287.5	204									403	10.1695	0.558862	104.5	191
														404	24.5614	0.98297	258	363									404	11.5385	0.976816	136	431
														405	10.6383	0.681192	95	199									405	54.5455	0.25	482	70
														406	46.3415	0.970283	377	338									406	15.6977	0.795467	209	264
														407	26.087	0.25	273	58									407	30.303	0.617178	361	204
														408	17.6471	0.974263	178.5	347									408	19.2857	0.940779	252	358
														409	5.05618	0.25	3	58									409	8.5	0.25	77	69.5
														410	51.4286	0.800088	393	244									410	12.0968	0.9087	147	323
														411	17.1233	0.717481	170	212									411	8.27068	0.25	73	69
														412	13.8418	0.25	135	58									412	61.1111	0.936493	493	348
														413	85.7143	0.972479	424	344									413	13.2841	0.518708	165	178
														414	14.5833	0.920095	140.5	290									414	15.0794	0.546485	194	186
														415	29.7297	0.974782	295	349									415	88.8889	0.969092	521.5	406
														416	23.6364	0.930175	247	297									416	61.0169	0.698181	489	225
														417	6.27178	0.25	24	58									417	6.77966	0.868824	42	292
														418	20.7317	0.358004	216	124									418	22.8571	0.967029	291	400
														419	5.94059	0.25	19	58									419	10.9091	0.795971	113.5	257
														420	30.2013	0.544752	297	156									420	20	0.323397	255	145
														421	20.5479	0.516921	211	152									421	25	0.997919	310	506
														422	36.3636	0.25	340	58									422	8.51064	0.990371	75	455
														423	7.31707	0.774089	44	232									423	27.2727	0.647167	327.5	206
														424	36.9565	0.9264	343	294									424	10.6061	0.25	110	68.5
														425	26.9565	0.989911	278	381									425	6.66667	0.904621	38	311
														426	24.1379	0.459763	252	138									426	5.18868	0.354118	4	146
														427	32.2581	0.975015	313.5	350									427	7.12329	0.25	49	68
														428	7.25806	0.25	42	58									428	40.1869	0.440194	407	156
																											429	17.7778	0.970624	222	396
																											430	50	0.25	447.5	67.5
																											431	25.9259	0.979392	310	413
																											432	32.6316	0.537331	355	176
																											433	7.23454	0.25	51	67
																											434	40.1392	0.25	402	67
																											435	6.14035	0.999062	28	504
																											436	6.54206	0.430534	34	150
																											437	15.7216	0.960099	195	366
																											438	46.5438	0.92791	426	319
																											439	5.46875	0.25	7	66
																											440	73.0769	0.995102	484	461
																											441	22.7273	0.670959	275	201
																											442	11.2164	0.829001	108	257
																											443	22.7273	0.25	274.5	65.5
																											444	13.6364	0.957362	157	359
																											445	17.5097	0.25	211	65
																											446	10.2439	0.25	94	65
																											447	70	0.850979	477	261
																											448	30.9735	0.988927	333	428
																											449	24.0506	0.946061	281.5	339
																											450	21.875	0.991659	264	435
																											451	23.1707	0.614026	272	184
																											452	11.5385	0.976672	119.5	389
																											453	8.78788	0.998831	70	483
																											454	64.8352	0.25	460	64
																											455	8.19672	0.637695	61	188
																											456	5.67901	0.996861	13	467
																											457	21.659	0.25	256	63.5
																											458	12.5	0.687289	135.5	202
																											459	56.7568	0.941786	443	328
																											460	37.5	0.985656	360.5	409
																											461	44.4444	0.99196	397.5	427
																											462	10.9091	0.874815	100	272
																											463	58.5366	0.25	442	63
																											464	18.8679	0.308678	216.5	131
																											465	30.7692	0.996634	322	454
																											466	38.0952	0.25	363	62.5
																											467	27.6923	0.943011	301	324
																											468	26.6667	0.349101	292.5	131
																											469	37.4622	0.901927	354	285
																											470	20.4082	0.997064	235	454
																											471	6.66667	0.25	32.5	62
																											472	6.02007	0.25	20	62
																											473	26.3158	0.901583	288	282
																											474	37.5	0.25	351	61
																											475	12.5	0.888827	132	275
																											476	7.6555	0.25	52	60.5
																											477	49.0683	0.998347	401	456
																											478	36.8421	0.994397	344	423
																											479	10.4881	0.861681	94	257
																											480	74.359	0.996527	447	440
																											481	12.5	0.25	129.5	60
																											482	5.51601	0.25	9	60
																											483	40.9091	0.99442	367	421
																											484	37.3134	0.25	342	59
																											485	16.3934	0.25	186	59
																											486	54.6512	0.866102	411	254
																											487	19.2469	0.945086	214	312
																											488	32.6797	0.738247	319	202
																											489	21.3333	0.690546	237	191
																											490	41.8182	0.473701	366	138
																											491	23.4234	0.777868	255	212
																											492	30	0.947427	303	312
																											493	20.5128	0.940825	227	301
																											494	5.50459	0.25	8	58
																											495	26.4706	0.980296	277	365
																											496	9.78261	0.258127	76	115
																											497	11	0.25	94	57.5
																											498	38.4615	0.654188	337	175
																											499	52	0.912398	391	270
																											500	7.00637	0.496491	36	140
																											501	10.3448	0.838635	87.5	230
																											502	15.2174	0.84456	163	231
																											503	31.8739	0.989735	303	387
																											504	11.5885	0.929449	107	279
																											505	18.9189	0.956117	204	310
																											506	8.21918	0.25	55	57
																											507	49.2754	0.914856	377	267
																											508	65.8824	0.961163	411	315
																											509	13.4969	0.25	134	56.5
																											510	15.8333	0.25	171.5	56.5
																											511	27.5862	0.25	273.5	56
																											512	15.8333	0.25	170	55.5
																											513	11.5942	0.981353	106	355
																											514	17.931	0.297061	190	111
																											515	19.3548	0.941569	202	288
																											516	5.70988	0.759537	11	190
																											517	21.1765	0.830427	220	221
																											518	17.8817	0.987496	187	365
																											519	31.9149	0.308171	290	111
																											520	29.7872	0.89491	278	249
																											521	14.1026	0.9626	139	306
																											522	15.7303	0.92405	166	263
																											523	19.5402	0.775466	199	197
																											524	33.9623	0.977596	293	334
																											525	51.8987	0.977846	366	335
																											526	11.4754	0.25	100.5	54.5
																											527	19.0141	0.535309	194	142
																											528	21.7899	0.929153	219	264
																											529	13.369	0.884865	130	239
																											530	39.8844	0.932016	318	267
																											531	36.3636	0.992571	298.5	365
																											532	28.733	0.997686	262	396
																											533	45.3815	0.994359	339	371
																											534	7.37705	0.990954	45	361
																											535	11.3208	0.25	94	54
																											536	49.2063	0.51959	350	138
																											537	14.4737	0.706468	138.5	176
																											538	8.8	0.25	59.5	53.5
																											539	53.0612	0.966965	356	308
																											540	29.5918	0.985273	265	340
																											541	90	0.994226	398	363
																											542	11.4865	0.25	98	53
																											543	33.3333	0.998003	279.5	388
																											544	7.14286	0.992832	38	357
																											545	19.4444	0.938592	189	266
																											546	29.8507	0.936757	263	263
																											547	55.6522	0.25	355	52.5
																											548	24.5902	0.998182	231	385
																											549	14.2857	0.542831	132	137
																											550	14.9254	0.888469	145	236
																											551	10	0.25	73.5	52
																											552	81.4815	0.899365	380	238
																											553	19.7708	0.622659	186	150
																											554	10.0917	0.25	76	51.5
																											555	22.5	0.589692	210	142
																											556	20.7547	0.472138	193	120
																											557	66.6667	0.966959	365.5	295
																											558	68.1416	0.25	367	51
																											559	13.0841	0.858353	118	214
																											560	56	0.97602	346.5	305
																											561	6	0.25	15.5	50.5
																											562	14.3836	0.946548	130	262
																											563	6.06061	0.71617	17.5	165
																											564	17.6471	0.794958	165.5	189
																											565	38	0.995652	284	348
																											566	26.9841	0.990611	234	334
																											567	40	0.948011	292.5	262
																											568	12.5	0.450229	109	115
																											569	21.1009	0.987757	192	326
																											570	12.5984	0.922839	109	238
																											571	30.4348	0.845962	248.5	201
																											572	11.1111	0.987282	83	322
																											573	15.7895	0.978697	147	301
																											574	5.26316	0.25	5	50
																											575	7.76699	0.25	45	50
																											576	88.8889	0.996778	362	352
																											577	47.8261	0.996737	311	350
																											578	19.8276	0.689901	174	158
																											579	58.3333	0.997848	333	352
																											580	13.0435	0.278425	109	98
																											581	35.2941	0.968126	257.5	282
																											582	14.4928	0.782643	123	177
																											583	7.26496	0.25	37	49
																											584	11.2676	0.25	81	49
																											585	12.0219	0.25	97	48.5
																											586	36.1111	0.25	257	48
																											587	33.3333	0.791071	247	176
																											588	14.7826	0.91458	126	222
																											589	9.45946	0.861366	62	200
																											590	44.1327	0.941045	288	239
																											591	40	0.928196	272	227
																											592	25.7143	0.962649	213	259
																											593	24.8521	0.94867	207	245
																											594	75	0.460942	337.5	108
																											595	30.4348	0.25	233	47
																											596	32.3529	0.930297	239.5	226
																											597	53.4615	0.76985	310	165
																											598	11.413	0.995602	84	318
																											599	13.8462	0.25	112	46.5
																											600	20	0.25	167.5	46.5
																											601	23.3766	0.25	192	46
																											602	24.6711	0.796149	201	172
																											603	14.7059	0.883321	121	201
																											604	36	0.994231	243	308
																											605	24.7525	0.25	200	45
																											606	5.22388	0.25	4	45
																											607	51.1677	0.984785	294	285
																											608	65.4867	0.25	317	44
																											609	12.3288	0.947641	99	232
																											610	26.087	0.25	205	43.5
																											611	5.47945	0.683375	5	144
																											612	8.33333	0.936246	47	219
																											613	23.8095	0.25	189	43
																											614	37.2727	0.979428	241	268
																											615	15	0.378902	119	89
																											616	17.6471	0.575596	144	118
																											617	27.2727	0.778897	205	159
																											618	8.82353	0.25	51	42.5
																											619	7.27273	0.949645	35	226
																											620	5.64263	0.25	5	42
																											621	21.8182	0.25	173	42
																											622	32.6531	0.972922	220	252
																											623	36.1905	0.908796	228	198
																											624	7.05882	0.943331	30	216
																											625	6	0.889553	11	192
																											626	8.867	0.997876	48	306
																											627	20.8955	0.870519	161	182
																											628	7.64706	0.99412	35	285
																											629	18.8679	0.973606	146	248
																											630	49.0385	0.958175	268	224
																											631	56.5217	0.997561	281	300
																											632	10.01	0.85963	58	179
																											633	11.8644	0.856651	82	176
																											634	63.3094	0.99254	286	277
																											635	35.7143	0.433434	218	93
																											636	6.36943	0.808982	17	165
																											637	21.7949	0.966119	163	234
																											638	20.766	0.496328	153	99
																											639	7.23404	0.99768	30	293
																											640	5.09383	0.25	2	41
																											641	15.3846	0.506196	113	101
																											642	31.746	0.674183	204	128
																											643	12.6582	0.616358	85	117
																											644	18.6441	0.998981	137	295
																											645	10.0897	0.25	55	40.5
																											646	8.20914	0.25	36	40.5
																											647	10.2703	0.25	57	40
																											648	5.64972	0.25	5	39.5
																											649	40.4	0.963375	226	218
																											650	11.7647	0.735247	71.5	134
																											651	11.6667	0.514577	70	97
																											652	27.5862	0.767225	179	137
																											653	51.3514	0.77814	252	142
																											654	26.2774	0.852362	173	160
																											655	18.1818	0.908704	126.5	178
																											656	15.2381	0.996331	101	273
																											657	21.6216	0.814076	146.5	151
																											658	41.3793	0.985167	221	242
																											659	16.1137	0.500426	111	94
																											660	18.2927	0.595968	126	109
																											661	6.69456	0.25	20	38.5
																											662	48.7805	0.955896	238	198
																											663	42.4242	0.25	222	38
																											664	37.7778	0.25	201	38
																											665	6.12245	0.25	12	37.5
																											666	20.9677	0.25	138	37
																											667	60.6061	0.996317	252	262
																											668	63.3929	0.927361	253	176
																											669	31.5789	0.317256	183.5	73
																											670	54.8387	0.99499	243	250
																											671	23.3333	0.986816	149	235
																											672	30	0.25	179.5	36
																											673	50	0.886151	234	163
																											674	9.40594	0.25	44	35.5
																											675	6.06061	0.95729	10	191
																											676	84.2105	0.98228	260	225
																											677	16.5354	0.25	108	35
																											678	6.66667	0.871325	16	154
																											679	27.027	0.98761	163.5	230
																											680	17.284	0.25	113	34.5
																											681	60	0.977347	240	212
																											682	17.4419	0.995807	113	242
																											683	48.4848	0.25	223	34
																											684	22.7273	0.998619	140	252
																											685	13.2075	0.535138	78	87
																											686	19.5652	0.98549	123	221
																											687	12.2449	0.91112	73	160
																											688	14.0244	0.391995	82	71
																											689	9.94475	0.85724	46	146
																											690	59.3407	0.884416	230	152
																											691	20	0.25	120	33.5
																											692	80.3279	0.885647	242	152
																											693	15.3846	0.960495	94.5	181
																											694	40.625	0.25	195	33
																											695	8.8	0.25	36	33
																											696	49.1525	0.998906	214	242
																											697	5.84958	0.25	6	32
																											698	65.2174	0.947932	228	172
																											699	13.6364	0.478076	76.5	75
																											700	31.2741	0.590777	163	89
																											701	13.3333	0.25	75	31.5
																											702	9.90991	0.95703	43	172
																											703	36.6667	0.916824	172.5	152
																											704	25.6098	0.989166	142	212
																											705	29.5082	0.682512	156	102
																											706	7.09382	0.908278	21	148
																											707	23.6715	0.897169	130	144
																											708	21.4286	0.25	119	31
																											709	9.31677	0.945098	37	161
																											710	7.59494	0.590735	24	85
																											711	66.6667	0.966948	217	176
																											712	35.2941	0.788536	160	117
																											713	55.615	0.941426	207	157
																											714	31.1765	0.399842	152	65
																											715	32.3529	0.25	154	30.5
																											716	40.3846	0.774733	177	114
																											717	40	0.992779	173.5	203
																											718	65.2893	0.99634	210	214
																											719	35.2	0.528158	157	76
																											720	61.9048	0.656509	206	93
																											721	47.3923	0.982836	191	189
																											722	13.1474	0.25	69	30
																											723	15.2125	0.25	83	30
																											724	42.3077	0.975926	178	175
																											725	14.4737	0.25	75	29
																											726	6.66667	0.25	14.5	29
																											727	35	0.972137	153	170
																											728	8.99281	0.869446	33	126
																											729	29.5455	0.827743	146	118
																											730	25.2174	0.770776	129	105
																											731	12.6984	0.999431	64	209
																											732	44.4444	0.847252	172	119
																											733	15.3846	0.996723	80	203
																											734	39.0244	0.99812	158	203
																											735	14.6919	0.976112	75	167
																											736	5.07463	0.25	1	28
																											737	17.7305	0.98107	93	174
																											738	20.5479	0.25	105	27.5
																											739	19.2982	0.796649	99	108
																											740	11.3208	0.808642	47.5	112
																											741	7.22892	0.25	19	27
																											742	73.3333	0.9497	190	143
																											743	18.9573	0.429131	95	60
																											744	45.7627	0.980773	167	165
																											745	8.22785	0.25	25	26.5
																											746	21.6216	0.379538	103	56
																											747	11.7647	0.25	52	26
																											748	5.85774	0.471268	5.5	59
																											749	41.8605	0.926223	155	125
																											750	85.1852	0.25	187	25.5
																											751	6.30631	0.414732	9	55
																											752	11.4583	0.25	47	25
																											753	6.97674	0.25	14	25
																											754	26.6667	0.993598	117	171
																											755	29.1667	0.986238	125	161
																											756	35.6164	0.907302	131	115
																											757	17.1429	0.851135	81	105
																											758	37.8049	0.537776	135	60
																											759	12.1908	0.25	54	24
																											760	23.8636	0.948721	104	128
																											761	73.913	0.996091	173	174
																											762	29.4118	0.973041	121	145
																											763	42.0455	0.88164	144	109
																											764	6.1553	0.25	8	23.5
																											765	12.1622	0.25	52	23.5
																											766	15.5941	0.25	69	23
																											767	12.0192	0.797374	48	93
																											768	11.0316	0.968507	39	136
																											769	10	0.25	31	22
																											770	14.346	0.965649	57	133
																											771	39.6552	0.595589	130	60
																											772	7.28477	0.25	15	21.5
																											773	5.12367	0.25	1	21.5
																											774	28.125	0.993657	109	153
																											775	6.08696	0.25	6	20.5
																											776	22.6415	0.654532	90	66
																											777	23.2558	0.642216	91	61
																											778	45.4545	0.916239	135	103
																											779	21.4876	0.737003	84	76
																											780	8.43373	0.25	19	20
																											781	10.1695	0.25	28	20
																											782	45.0704	0.565993	131	52
																											783	83.5616	0.799776	154	82
																											784	18.8679	0.939713	73.5	105
																											785	10.2564	0.51608	27	49
																											786	15.3153	0.25	57	19
																											787	11.5464	0.976812	38	123
																											788	39.1705	0.980314	116	125
																											789	5.7377	0.25	3	18.5
																											790	12.766	0.963557	42	112
																											791	64.2857	0.25	141	18
																											792	8.72865	0.349634	19	38
																											793	75	0.989374	143	132
																											794	89.7959	0.994566	145	134
																											795	17.7966	0.981008	64	121
																											796	11.3208	0.769833	31	71
																											797	32.8125	0.566071	99	46
																											798	15.5556	0.931397	51	94
																											799	27.027	0.604087	90	49
																											800	8.125	0.25	16	17.5
																											801	30	0.972063	94	112
																											802	22.293	0.986316	73	120
																											803	34.7619	0.998561	95	135
																											804	18.1818	0.630951	61	49
																											805	88.4615	0.690216	134	58
																											806	17.6923	0.996528	60	131
																											807	17.2727	0.25	59	17
																											808	5.36913	0.25	1	17
																											809	28.8462	0.64582	86	49
																											810	25.4237	0.801915	78	68
																											811	83.3333	0.25	128	16
																											812	9.80392	0.25	22	16
																											813	14.8936	0.25	47	15.5
																											814	6.94444	0.995286	8	118
																											815	10.3825	0.823159	23	65
																											816	22.5806	0.793146	66	63
																											817	11.5385	0.25	29	14.5
																											818	47.7064	0.570912	105	40
																											819	11.336	0.996061	26	118
																											820	39.1304	0.709452	90	50
																											821	16.0584	0.25	45	14
																											822	41.6268	0.944818	93	81
																											823	26.9565	0.870832	73	66
																											824	5.85774	0.964733	2	89
																											825	15.2778	0.728679	42	50
																											826	40.3509	0.977635	88	94
																											827	29.0909	0.76683	74	53
																											828	47.3684	0.991113	95	104
																											829	22.2222	0.945922	59	77
																											830	11.8389	0.648347	27	42
																											831	24.4186	0.838256	64	59
																											832	24.0506	0.969224	60	87
																											833	15.894	0.730194	41	49
																											834	41.7722	0.995903	83	103
																											835	10.8761	0.772628	23	52
																											836	24.1379	0.990468	59	97
																											837	20.7921	0.807418	53	54
																											838	14.7186	0.25	38	13.5
																											839	45	0.730549	82	49
																											840	46.1538	0.871633	83	58
																											841	20.339	0.962777	50	75
																											842	20.438	0.956259	51	70
																											843	9.67742	0.483599	19	33
																											844	21.7391	0.967458	51	77
																											845	8.08081	0.25	12	13
																											846	14.0845	0.981153	33	80
																											847	7.86517	0.965434	11	74
																											848	36.6667	0.935647	63	63
																											849	52.2059	0.963342	78	71
																											850	17.1206	0.960788	40	68
																											851	12.1359	0.947156	24	66
																											852	39.8649	0.857012	66	53
																											853	20.2952	0.643324	43	38
																											854	25.5319	0.842336	50	51
																											855	24.1497	0.25	46	12.5
																											856	14.5833	0.25	31	12.5
																											857	38.8889	0.996695	60.5	81
																											858	7.04225	0.25	8	11.5
																											859	59.4595	0.25	76	11.5
																											860	9.375	0.625596	14	34
																											861	28	0.321288	49	22
																											862	12.1827	0.25	22	10.5
																											863	24.7423	0.25	44	10.5
																											864	6.99301	0.675815	7	32
																											865	52.6316	0.877272	64	44
																											866	31.5789	0.986916	46	65
																											867	33.5846	0.938364	47	50
																											868	18.8679	0.9855	35	63
																											869	16.5957	0.97104	31	56
																											870	44.8276	0.931033	54	49
																											871	11.2903	0.792075	17	39
																											872	18.4615	0.2905	33	19
																											873	27.7778	0.82749	41	39
																											874	16.6667	0.885054	30	41
																											875	14.6341	0.25	26	9.5
																											876	7.29614	0.25	7	9.5
																											877	45.8955	0.744194	49	34
																											878	9.27419	0.915273	11	39
																											879	50	0.25	49.5	8.5
																											880	53.277	0.25	51	8.5
																											881	11.3636	0.500448	15	21
																											882	6.86567	0.982105	6	48
																											883	63.9535	0.999475	53	58
																											884	52.8827	0.995871	47	53
																											885	38.8889	0.918801	40	36
																											886	24.5098	0.25	31	7.5
																											887	25.8741	0.682977	33	27
																											888	16.9492	0.98846	25	47
																											889	50	0.596676	43	22
																											890	6.42857	0.768977	3	28
																											891	6.66667	0.25	5	7
																											892	10.5263	0.479755	12	18
																											893	36.3636	0.666231	30	21
																											894	7.69231	0.25	4	6.5
																											895	43.2099	0.989082	35	41
																											896	8.95522	0.25	6	6
																											897	41.1765	0.782814	33	23
																											898	69.8113	0.995006	41	39
																											899	40	0.509343	31	15
																											900	10.4478	0.716284	8	21
																											901	9.59596	0.960219	6	28
																											902	44.8598	0.940596	30	26
																											903	15.5949	0.25	15	5.5
																											904	36.5979	0.963694	25	27
																											905	37.5	0.983475	25.5	31
																											906	56.5299	0.680052	30	17
																											907	14.0704	0.995798	13	31
																											908	53.3333	0.987814	27	29
																											909	16.3158	0.428114	15	11
																											910	48.8959	0.930659	25	22
																											911	23.0769	0.476064	18	12
																											912	13.0682	0.25	9	5
																											913	12.069	0.25	8	5
																											914	29.0323	0.25	19	4.5
																											915	13.6364	0.860198	9	15
																											916	19.9005	0.962097	14	18
																											917	56.8966	0.402226	20	7
																											918	13.2678	0.678329	8	11
																											919	11.4754	0.25	7	3.5
																											920	16.0714	0.25	10	3.5
																											921	8.40336	0.964803	4	14
																											922	19.0476	0.898321	9	10
																											923	37.5	0.995886	12	16
																											924	5.64516	0.585196	1	7
																											925	25.641	0.980801	10	14
																											926	69.2308	0.700202	13	7
																											927	14.0351	0.915908	5	9
																											928	6.02837	0.998918	1	13
																											929	67.7778	0.998766	10	11
																											930	23.6842	0.25	6	2.5
																											931	10.3448	0.25	3	2.5
																											932	21.1268	0.445145	5	4
																											933	14.5161	0.25	3	1.5
																											934	6.50407	0.25	1	1.5
																											935	38.6364	0.972451	3	5
																											936	8.69565	0.856248	1	2
																											937	100	0.559396	4	1
																											938	56	0.977955	1	3
																											939	92.8571	0.938483	2	1

## Sheet: S. Table D - Allele Frequency
	MAF (upper bound)	Mean Oncosplice Score	Total Mutations	MAF Rank	MOS Rank		Mutation Type	Total	MAF > 0	Hypergeometric Probability
	5e-06	8.32963	8958223	20	1		Unique	11651847	2693624	-
	7e-06	3.40352	144131	18.5	4		Missplicing	144652	8402	<2.3E-308
	7e-06	4.5689	139474	18.5	2		Oncosplice Score > 2000	7223	271	2.56533e-16
	1.3e-05	3.41607	174708	17	3
	2e-05	2.90669	134296	16	5
	2.6e-05	2.48644	125674	15	6
	4.6e-05	1.74882	134860	14	7
	9.7e-05	1.46325	139246	13	8		Mutation Subset	Mean MAF
	0.000414	1.0409	141774	12	9		Unique	0.033849
	0.00365	0.786197	141767	11	10		Missplicing	0.000908
	0.0157	0.452084	141798	10	11		Deleterious	0.000497
	0.043	0.418861	141757	9	12
	0.0888	0.222911	141768	8	13
	0.145	0.17725	141952	7	14
	0.211	0.123366	141737	6	15
	0.289	0.103735	141716	5	16
	0.384	0.082897	141666	4	20
	0.503	0.0938	141770	3	18
	0.66	0.083039	141768	2	19
	1	0.102105	141762	1	17
		Total Mutations	11651847

## Sheet: S. Table E - Path. Pred.
ClinVar Mutations
Chromosome	Start_Position	Reference_Allele	Tumor_Seq_Allele2	Gene_name	clinsig	clinsig_binary	interesting	Oncosplice	TraP	MMSplice	IntSplice2	RegSNPs	RegSNPi	S-CAP	CADD		Column1	Pathogenic	Benign	Ambiguous	PPV		Column1	Oncosplice	CADD	TraP	MMSplice	IntSplice2	RegSNPs	RegSNPi	S-CAP		Tool	Splicing Specific	Model Type	Features	Prediction Target	Constraints
1	925956	C	T	SAMD11	Benign	0									0.148125		TCGA (398,498 muts)	0.088101	0.485275	0.426624	0.153653		Oncosplice	1	0.271945	0.133575	0.035234	0.264233	0.123474	0.124673	0.003075		CADD	No	SVM & Logistic Regression	1029	True vs Simulated Variants	-
1	925986	C	T	SAMD11	Benign	0									0.1166		SpliceAI (pen>0.5) (10,842 muts)	0.54003	0.066962	0.393009	0.889682		CADD	0.271945	1	0.343021	0.050751	0.325874	0.486249	0.249374	0.058852		IntSplice2	Yes	lightGBM	~100	Pathogenicity (ClinVar)	Intronic SNVs (3-50nts inside intron)
1	930136	T	C	SAMD11	Benign	0					0.219561						Oncosplice (19,982 muts)	0.765489	0.02182	0.212691	0.972285		TraP	0.133575	0.343021	1	NaN	0.36918	0.226432	-0.894332	-0.111826		MMSPlice	Yes	Neural Nets (MLP, CNNs) & Logistic Regression	Sequence Context	Splicing Effects & Pathogenicity (ClinVar)	6 region specific models with unique architectures
1	930139	C	T	SAMD11	Benign	0					0.231502						Missplicing Oncosplice (543 muts)	0.655617	0.047882	0.296501	0.931937		MMSplice	0.035234	0.050751	NaN	1	0.2907	0.043353	0.111884	0.004894		TraP	Yes	SVM	56	Pathogenicity (ClinVar)	SNVs
1	930204	G	A	SAMD11	Benign	0									0.29		CADD (11,655 muts)	0.646761	0.02308	0.330159	0.965544		IntSplice2	0.264233	0.325874	0.36918	0.2907	1	NaN	0.489158	0.139033		RegSNPs-Intron	Yes	Random Forest	436	Pathogenicity (ClinVar)	Intronic SNVs (3-50nts inside intron)
1	930259	C	T	SAMD11	Benign	0									0.0090125		TraP (793 muts)	0.369483	0.089533	0.540984	0.804946		RegSNPs	0.123474	0.486249	0.226432	0.043353	NaN	1	NaN	0.105691		RegSNPSs-Splicing	Yes	Random Forest	~450	Pathogenicity (ClinVar)	Synonymous SNVs
1	930284	C	T	SAMD11	Other	0									0.18725		MMSplice (16,038 muts)	0.313817	0.229767	0.456416	0.577311		RegSNPi	0.124673	0.249374	-0.894332	0.111884	0.489158	NaN	1	-0.016875		S-CAP	Yes	Gradient Boosting Tree	~31	Pathogenicity (ClinVar)	SNVs
1	930285	G	A	SAMD11	Benign	0									0.0251875		IntSplice2 (2,048 muts)	0.160645	0.229004	0.610352	0.412281		S-CAP	0.003075	0.058852	-0.111826	0.004894	0.139033	0.105691	-0.016875	1
1	931022	T	C	SAMD11	Benign	0					0.135705						RegSNPs (199 muts)	0.236181	0.763819	0	0.236181
1	931023	G	A	SAMD11	Benign	0					0.131282						RegSNPi (257 muts)	0.136187	0.797665	0.066148	0.145834
1	931024	C	T	SAMD11	Benign	0					0.176394						S-CAP (841 muts)	0.091558	0.46849	0.439952	0.163482
1	931025	T	G	SAMD11	Benign	0					0.191126
1	931029	C	T	SAMD11	Benign	0					0.135611
1	931058	G	A	SAMD11	Benign	0									0.26
1	931098	C	T	SAMD11	Benign	0									0.0901125
1	931107	C	T	SAMD11	Benign	0									0.0278375
1	935756	C	T	SAMD11	Benign	0					0.161315
1	935757	G	A	SAMD11	Benign	0					0.704856
1	935763	G	A	SAMD11	Benign	0					0.158042
1	935763	G	T	SAMD11	Benign	0					0.124632
1	935766	C	T	SAMD11	Benign	0					0.128062
1	935835	C	G	SAMD11	Benign	0									0.0148625
1	935883	C	A	SAMD11	Benign	0									0.104112
1	939030	C	T	SAMD11	Benign	0					0.130021
1	939035	C	T	SAMD11	Benign	0					0.128769
1	939036	G	A	SAMD11	Benign	0					0.131983
1	939067	G	A	SAMD11	Other	0									0.1855
1	939075	C	T	SAMD11	Other	0									0.24675
1	939112	G	A	SAMD11	Other	0									0.315
1	939116	C	T	SAMD11	Benign	0									0.071825
1	939117	G	A	SAMD11	Other	0									0.0264
1	939121	C	T	SAMD11	Other	0									0.27
1	939122	G	T	SAMD11	Benign	0									0.0487125
1	939148	C	T	SAMD11	Benign	0									0.0090375
1	939257	C	T	SAMD11	Benign	0					0.339983
1	939261	G	C	SAMD11	Benign	0					0.352268
1	939287	T	C	SAMD11	Other	0									0.3175
1	939318	G	A	SAMD11	Benign	0									0.0023875
1	939332	G	A	SAMD11	Other	0									0.2675
1	941129	T	C	SAMD11	Benign	0					0.187911
1	941148	C	T	SAMD11	Benign	0					0.947401
1	941159	G	A	SAMD11	Other	0					0.960147
1	941163	G	A	SAMD11	Benign	0					0.961859
1	941167	G	A	SAMD11	Other	0					0.945528
1	941169	G	A	SAMD11	Benign	0					0.942967
1	942116	C	T	SAMD11	Benign	0					0.132618
1	942121	C	T	SAMD11	Benign	0					0.161085
1	942127	C	A	SAMD11	Other	0					0.910557
1	942127	C	T	SAMD11	Benign	0					0.139827
1	942131	C	T	SAMD11	Benign	0					0.133503
1	942207	G	T	SAMD11	Other	0									0.3375
1	942240	G	A	SAMD11	Other	0									0.4
1	942395	C	T	SAMD11	Benign	0					0.359863
1	942402	C	A	SAMD11	Benign	0					0.356546
1	942402	C	G	SAMD11	Benign	0					0.434519				0.10345
1	942404	C	T	SAMD11	Benign	0					0.278044
1	942425	C	T	SAMD11	Other	0									0.29375
1	942540	G	A	SAMD11	Benign	0					0.385137
1	942541	C	T	SAMD11	Benign	0					0.364723
1	942542	G	A	SAMD11	Benign	0					0.390417
1	942542	G	C	SAMD11	Benign	0					0.394066
1	942549	C	T	SAMD11	Benign	0					0.330496
1	942556	C	T	SAMD11	Other	0					0.401991
1	942901	G	T	SAMD11	Benign	0									0.0109
1	942930	T	C	SAMD11	Benign	0									0.0772125
1	942934	G	C	SAMD11	Benign	0									0.0143375
1	942934	G	T	SAMD11	Benign	0									0.0138
1	942951	C	T	SAMD11	Benign	0									0.104813
1	942983	G	A	SAMD11	Other	0									0.2975
1	942987	G	A	SAMD11	Other	0									0.28875
1	943029	C	T	SAMD11	Other	0									0.3125
1	943234	A	G	SAMD11	Benign	0					0.363713
1	943242	C	G	SAMD11	Benign	0					0.396643
1	943242	C	T	SAMD11	Benign	0					0.352935
1	943250	C	T	SAMD11	Other	0					0.477816
1	943280	G	A	SAMD11	Other	0									0.2975
1	943342	G	T	SAMD11	Other	0									0.32875
1	943364	G	C	SAMD11	Benign	0									0.17075
1	943678	T	A	SAMD11	Benign	0					0.0856721
1	943685	C	G	SAMD11	Benign	0					0.130631
1	943686	T	C	SAMD11	Benign	0					0.0957791
1	943688	C	T	SAMD11	Benign	0					0.0847225
1	943689	C	G	SAMD11	Benign	0					0.0981132
1	943691	C	T	SAMD11	Benign	0					0.0849317
1	943704	A	G	SAMD11	Other	0									0.305
1	943718	C	T	SAMD11	Benign	0									0.0015125
1	943731	C	T	SAMD11	Benign	0									0.00845
1	943734	C	T	SAMD11	Other	0									0.3075
1	943745	G	A	SAMD11	Other	0									0.0008625
1	943799	C	A	SAMD11	Benign	0									0.060475
1	943801	G	A	SAMD11	Other	0									0.29
1	943917	C	T	SAMD11	Other	0									0.33375
1	943937	C	T	SAMD11	Benign	0									0.081625
1	943953	G	A	SAMD11	Other	0									0.229125
1	943983	C	T	SAMD11	Other	0									0.29375
1	943984	G	A	SAMD11	Benign	0									0.13775
1	943991	G	A	SAMD11	Benign	0									0.0004375
1	943996	G	A	SAMD11	Benign	0									0.117987
1	944004	G	A	SAMD11	Benign	0									0.0174375
1	944033	G	A	SAMD11	Benign	0									0.0032375
1	944035	C	T	SAMD11	Other	0									0.00085
1	944057	G	T	SAMD11	Other	0									0.003825
1	944101	G	C	SAMD11	Benign	0									0.249
1	944102	G	A	SAMD11	Benign	0									0.0065
1	956990	T	C	NOC2L	Benign	0									0.0142875
1	961753	G	A	KLHL17	Benign	0									0.17175
1	962346	C	T	KLHL17	Benign	0					0.366136				0.04495
1	962739	C	T	KLHL17	Benign	0									0.0052125
1	966542	G	A	PLEKHN1	Benign	0	FALSE	2		0.0667898
1	966543	C	A	PLEKHN1	Benign	0	FALSE	2		0.0654784
1	970514	C	T	PLEKHN1	Benign	0	FALSE	0		0.161837	0.139164				0.006625
1	972895	G	A	PLEKHN1	Benign	0	FALSE	2		0.111077
1	973842	G	A	PLEKHN1	Benign	0	FALSE	2		0.177824					0.22475
1	973989	G	A	PLEKHN1	Benign	0	FALSE	2		0.177548					0.0449875
1	1013467	-	A	ISG15	Benign	0	FALSE	0
1	1013490	C	G	ISG15	Benign	0	FALSE	0		0.248626					0.0174875
1	1013541	T	C	ISG15	Benign	0	FALSE	0		0.253654					0.0753125
1	1013855	G	A	ISG15	Benign	0	FALSE	0							0.054525
1	1013978	C	A	ISG15	Other	0	FALSE	0		0.999364
1	1013983	G	A	ISG15	Pathogenic	1	TRUE	45		0.999999
1	1013986	C	T	ISG15	Benign	0	FALSE	0		0.973951
1	1013997	C	A	ISG15	Other	0	FALSE	2		0.9235
1	1013998	G	A	ISG15	Benign	0	FALSE	0		0.922868
1	1014011	G	A	ISG15	Other	0	FALSE	2		0.923957
1	1014012	C	T	ISG15	Other	0	FALSE	2		0.922889
1	1014013	G	A	ISG15	Benign	0	FALSE	0		0.923632
1	1014019	C	T	ISG15	Benign	0	FALSE	0		0.922609
1	1014042	G	A	ISG15	Benign	0	FALSE	2		0.923797					0.00195
1	1014045	C	T	ISG15	Other	0	FALSE	2		0.9236
1	1014047	A	G	ISG15	Other	0	FALSE	2		0.923656
1	1014051	C	T	ISG15	Other	0	FALSE	2		0.922977
1	1014052	G	A	ISG15	Benign	0	FALSE	0		0.922694
1	1014053	G	T	ISG15	Other	0	FALSE	2		0.923162
1	1014058	A	G	ISG15	Benign	0	FALSE	0		0.924556
1	1014062	C	T	ISG15	Benign	0	FALSE	0		0.922804
1	1014063	T	A	ISG15	Other	0	FALSE	2		0.923179
1	1014070	G	A	ISG15	Benign	0	FALSE	0		0.923161
1	1014070	G	T	ISG15	Benign	0	FALSE	0		0.922829
1	1014075	T	A	ISG15	Other	0	FALSE	2		0.923704
1	1014080	C	G	ISG15	Other	0	FALSE	2		0.9242
1	1014088	C	T	ISG15	Benign	0	FALSE	0		0.922802
1	1014092	G	A	ISG15	Other	0	FALSE	2		0.92342
1	1014097	C	T	ISG15	Benign	0	FALSE	0		0.923336					0.003025
1	1014111	G	A	ISG15	Other	0	FALSE	2		0.923578					0.26875
1	1014115	G	T	ISG15	Benign	0	FALSE	0		0.923067
1	1014122	C	T	ISG15	Other	0	FALSE	2		0.923942
1	1014127	G	A	ISG15	Benign	0	FALSE	0		0.923101
1	1014130	C	T	ISG15	Benign	0	FALSE	0		0.923122
1	1014131	G	A	ISG15	Other	0	FALSE	2		0.923584					0.179625
1	1014131	G	T	ISG15	Benign	0	FALSE	2		0.923759					0.244625
1	1014138	C	T	ISG15	Other	0	FALSE	2		0.923455
1	1014143	C	T	ISG15	Pathogenic	1	FALSE	112.461		0.922305
1	1014151	G	A	ISG15	Benign	0	FALSE	0		0.924595
1	1014155	C	T	ISG15	Other	0	FALSE	2		0.92397
1	1014173	C	T	ISG15	Benign	0	FALSE	0		0.922992
1	1014179	C	T	ISG15	Other	0	FALSE	2		0.923789
1	1014181	C	T	ISG15	Benign	0	FALSE	0		0.923393
1	1014182	G	A	ISG15	Other	0	FALSE	2		0.923271					0.27125
1	1014189	C	T	ISG15	Other	0	FALSE	2		0.923817
1	1014190	G	A	ISG15	Benign	0	FALSE	0		0.92341
1	1014199	G	T	ISG15	Benign	0	FALSE	0		0.92299					0.108875
1	1014217	C	T	ISG15	Benign	0	FALSE	0		0.923061					0.004175
1	1014222	C	T	ISG15	Other	0	FALSE	2		0.923877
1	1014228	G	A	ISG15	Benign	0	FALSE	2		0.92364					0.0189375
1	1014234	T	C	ISG15	Other	0	FALSE	2		0.923653
1	1014236	G	A	ISG15	Other	0	FALSE	2		0.924617
1	1014251	G	A	ISG15	Other	0	FALSE	2		0.924684
1	1014255	G	A	ISG15	Other	0	FALSE	2		0.923151					0.15225
1	1014268	C	T	ISG15	Benign	0	FALSE	0		0.922855
1	1014274	A	G	ISG15	Benign	0	FALSE	0		0.92375					0.0694375
1	1014276	G	A	ISG15	Other	0	FALSE	2		0.923339
1	1014282	C	T	ISG15	Other	0	FALSE	2		0.923431
1	1014283	G	A	ISG15	Benign	0	FALSE	0		0.92313
1	1014286	G	A	ISG15	Benign	0	FALSE	0		0.923105
1	1014290	G	A	ISG15	Other	0	FALSE	2		0.923408
1	1014293	G	A	ISG15	Other	0	FALSE	2		0.923551
1	1014317	-	G	ISG15	Pathogenic	1	FALSE	56
1	1014316	C	T	ISG15	Benign	0	FALSE	0		0.922791					0.0987375
1	1014327	G	T	ISG15	Other	0	FALSE	2		0.924822
1	1014332	C	T	ISG15	Other	0	FALSE	48		0.922329
1	1014335	G	A	ISG15	Other	0	FALSE	2		0.923553
1	1014337	C	T	ISG15	Benign	0	FALSE	0		0.923084					0.0023125
1	1014338	G	A	ISG15	Other	0	FALSE	2		0.92289
1	1014358	C	T	ISG15	Benign	0	FALSE	0		0.922033
1	1014359	G	A	ISG15	Other	0	FALSE	2		0.923437					0.224625
1	1014359	G	T	ISG15	Pathogenic	1	FALSE	39		0.922178
1	1014363	G	A	ISG15	Other	0	FALSE	2		0.925246
1	1014368	C	A	ISG15	Other	0	FALSE	2		0.924235
1	1014380	C	T	ISG15	Other	0	FALSE	32		0.922528
1	1014382	G	A	ISG15	Benign	0	FALSE	0		0.923457
1	1014385	C	T	ISG15	Benign	0	FALSE	0		0.923878
1	1014388	G	A	ISG15	Benign	0	FALSE	0		0.923245					0.0620125
1	1014389	C	T	ISG15	Benign	0	FALSE	0		0.923196
1	1014391	G	-	ISG15	Other	0	FALSE	27
1	1014400	C	T	ISG15	Benign	0	FALSE	0		0.922876
1	1014401	G	A	ISG15	Benign	0	FALSE	2		0.923375
1	1014421	C	G	ISG15	Benign	0	FALSE	0		0.923117					0.00245
1	1014422	G	A	ISG15	Other	0	FALSE	2		0.92321
1	1014426	T	C	ISG15	Other	0	FALSE	2		0.923688
1	1014428	A	G	ISG15	Other	0	FALSE	2		0.924053
1	1014443	-	C	ISG15	Other	0	FALSE	13
1	1014443	C	T	ISG15	Other	0	FALSE	2		0.890141
1	1014451	C	T	ISG15	Benign	0	FALSE	0		0.890106
1	1014452	G	A	ISG15	Other	0	FALSE	2		0.890824					0.03475
1	1014457	A	G	ISG15	Benign	0	FALSE	0		0.89192
1	1014466	C	T	ISG15	Benign	0	FALSE	0		0.890622					0.0026
1	1014470	C	T	ISG15	Other	0	FALSE	2		0.890257
1	1014471	G	A	ISG15	Other	0	FALSE	2		0.890392
1	1014471	G	C	ISG15	Benign	0	FALSE	2		0.891249
1	1019790	G	A	AGRN	Benign	0	FALSE	0
1	1019833	T	C	AGRN	Benign	0	FALSE	0
1	1020061	C	-	AGRN	Benign	0	FALSE	0
1	1020177	C	A	AGRN	Other	0	FALSE	2		0.121928
1	1020183	G	C	AGRN	Benign	0	FALSE	2		0.119793
1	1020192	C	G	AGRN	Other	0	FALSE	2		0.120869
1	1020192	C	T	AGRN	Other	0	FALSE	2		0.121113
1	1020199	G	A	AGRN	Benign	0	FALSE	0		0.120116
1	1020200	C	A	AGRN	Other	0	FALSE	2		0.121289
1	1020200	C	T	AGRN	Benign	0	FALSE	0		0.119872
1	1020208	G	C	AGRN	Benign	0	FALSE	0		0.118222
1	1020209	C	G	AGRN	Other	0	FALSE	2		0.119862
1	1020216	C	G	AGRN	Other	0	FALSE	2		0.121045
1	1020216	C	T	AGRN	Other	0	FALSE	2		0.120617
1	1020217	G	T	AGRN	Benign	0	FALSE	0		0.119263					0.14025
1	1020221	C	T	AGRN	Other	0	FALSE	2		0.11865
1	1020226	G	C	AGRN	Benign	0	FALSE	0		0.121288
1	1020235	G	C	AGRN	Benign	0	FALSE	0		0.122872
1	1020237	G	A	AGRN	Other	0	FALSE	2		0.12124
1	1020239	G	C	AGRN	Other	0	FALSE	2		0.120718					0.1755
1	1020240	T	G	AGRN	Other	0	FALSE	2		0.121676
1	1020248	G	A	AGRN	Other	0	FALSE	2		0.118851
1	1020258	G	A	AGRN	Other	0	FALSE	2		0.122037
1	1020264	G	T	AGRN	Other	0	FALSE	2		0.120859
1	1020265	C	T	AGRN	Benign	0	FALSE	0		0.120118
1	1020266	C	T	AGRN	Other	0	FALSE	2		0.119489
1	1020267	C	T	AGRN	Other	0	FALSE	2		0.121223
1	1020269	G	A	AGRN	Other	0	FALSE	2		0.119403
1	1020274	C	T	AGRN	Other	0	FALSE	0		0.121349
1	1020292	G	A	AGRN	Benign	0	FALSE	0		0.122162
1	1020297	A	C	AGRN	Benign	0	FALSE	2		0.121486
1	1020316	C	T	AGRN	Benign	0	FALSE	0		0.118472
1	1020321	C	T	AGRN	Other	0	FALSE	2		0.120098
1	1020331	G	A	AGRN	Benign	0	FALSE	0		0.119201
1	1020339	A	G	AGRN	Other	0	FALSE	2		0.119248
1	1020344	G	A	AGRN	Other	0	FALSE	2		0.119346
1	1020355	G	C	AGRN	Other	0	FALSE	2		0.120203
1	1020361	G	C	AGRN	Benign	0	FALSE	0		0.12103
1	1020377	C	A	AGRN	Other	0	FALSE	0		0.00706343
1	1020383	C	T	AGRN	Benign	0	FALSE	0		0.164486
1	1020390	C	T	AGRN	Benign	0	FALSE	0		0.120834
1	1020392	C	G	AGRN	Benign	0	FALSE	0		0.120254
1	1020392	C	T	AGRN	Benign	0	FALSE	0		0.120053
1	1020511	G	T	AGRN	Benign	0	FALSE	0
1	1021875	C	T	AGRN	Benign	0	FALSE	0
1	1022184	C	T	AGRN	Benign	0	FALSE	0		0.151714	0.21958		0.119223
1	1022188	A	G	AGRN	Benign	0	FALSE	0		0.0191869	0.190009		0.158279
1	1022225	G	A	AGRN	Pathogenic	1	FALSE	2		0.150444
1	1022230	A	G	AGRN	Benign	0	FALSE	0		0.146336
1	1022231	G	A	AGRN	Other	0	FALSE	2		0.144096
1	1022242	C	A	AGRN	Benign	0	FALSE	0		0.145667
1	1022244	G	A	AGRN	Other	0	FALSE	2		0.14778
1	1022245	G	A	AGRN	Benign	0	FALSE	0		0.146624
1	1022260	C	T	AGRN	Benign	0	FALSE	0		0.146092					0.0061625
1	1022268	A	G	AGRN	Other	0	FALSE	2		0.146181
1	1022284	C	T	AGRN	Benign	0	FALSE	0		0.14182					0.090175
1	1022287	C	G	AGRN	Other	0	FALSE	0		0.141843
1	1022296	C	T	AGRN	Benign	0	FALSE	0		0.14697
1	1022297	C	T	AGRN	Other	0	FALSE	2		0.147593
1	1022313	A	T	AGRN	Pathogenic	1	FALSE	2		0.146305
1	1022335	C	T	AGRN	Benign	0	FALSE	0		0.141249
1	1022338	G	A	AGRN	Benign	0	FALSE	0		0.144997					0.15425
1	1022349	T	C	AGRN	Other	0	FALSE	2		0.146514
1	1022355	C	T	AGRN	Other	0	FALSE	2		0.144903
1	1022357	G	C	AGRN	Other	0	FALSE	2		0.145666
1	1022361	C	A	AGRN	Other	0	FALSE	2		0.146461
1	1022363	C	G	AGRN	Other	0	FALSE	2		0.148612
1	1022370	T	C	AGRN	Other	0	FALSE	2		0.146099
1	1022379	C	T	AGRN	Other	0	FALSE	2		0.146872
1	1022382	A	G	AGRN	Other	0	FALSE	2		0.147306
1	1022383	C	G	AGRN	Benign	0	FALSE	2		0.149014
1	1022390	G	A	AGRN	Other	0	FALSE	2		0.145688
1	1022404	C	T	AGRN	Benign	0	FALSE	0		0.14431
1	1022409	G	T	AGRN	Other	0	FALSE	2		0.144838					0.335
1	1022418	G	A	AGRN	Other	0	FALSE	2		0.144401
1	1022421	T	C	AGRN	Other	0	FALSE	2		0.145765
1	1022425	C	T	AGRN	Benign	0	FALSE	0		0.146348		0.299
1	1022430	G	A	AGRN	Other	0	FALSE	2		0.144256					0.32375
1	1022434	C	A	AGRN	Other	0	FALSE	2		0.145707
1	1022440	G	A	AGRN	Benign	0	FALSE	0		0.147014		0.549
1	1022448	A	C	AGRN	Other	0	FALSE	2		0.145082
1	1022458	G	T	AGRN	Benign	0	FALSE	0		0.035981		0.618
1	1022466	C	T	AGRN	Other	0	FALSE	0		0.911989
1	1022467	G	A	AGRN	Other	0	TRUE	186.421		0.998685
1	1022480	C	T	AGRN	Benign	0	FALSE	0		0.145974			0.254943
1	1022481	G	A	AGRN	Benign	0	FALSE	0		0.146098			0.508973	0
1	1022518	G	T	AGRN	Benign	0	FALSE	0		0.147646			0.745763		0.0367625
1	1035037	A	C	AGRN	Benign	0	FALSE	0		0.152999					0.0111375
1	1035075	G	A	AGRN	Benign	0	FALSE	0		0.15887
1	1035260	G	A	AGRN	Benign	0	FALSE	0		0.154231	0.18516
1	1035270	C	T	AGRN	Benign	0	FALSE	0		0.152247	0.147651
1	1035273	C	T	AGRN	Benign	0	FALSE	0		0.15108	0.135821
1	1035284	C	T	AGRN	Benign	0	FALSE	0		0.154179
1	1035285	G	A	AGRN	Other	0	FALSE	2		0.153896
1	1035291	C	G	AGRN	Other	0	FALSE	2		0.15623
1	1035296	C	A	AGRN	Other	0	FALSE	2		0.153392					0.194625
1	1035296	C	T	AGRN	Benign	0	FALSE	0		0.153183
1	1035297	A	G	AGRN	Other	0	FALSE	2		0.15491
1	1035307	C	T	AGRN	Benign	0	FALSE	2		0.154397
1	1035311	G	A	AGRN	Benign	0	FALSE	0		0.153374
1	1035313	C	T	AGRN	Other	0	FALSE	2		0.153504
1	1035316	C	T	AGRN	Other	0	FALSE	2		0.154513
1	1035342	C	T	AGRN	Benign	0	FALSE	0		0.153906
1	1035408	G	A	AGRN	Benign	0	FALSE	0		0.153913
1	1035456	G	A	AGRN	Benign	0	FALSE	0
1	1035535	C	T	AGRN	Benign	0	FALSE	0
1	1040401	C	T	AGRN	Benign	0	FALSE	0
1	1040446	A	G	AGRN	Benign	0	FALSE	0
1	1040517	C	A	AGRN	Benign	0	FALSE	0
1	1040651	C	G	AGRN	Benign	0	FALSE	0		0.51249	0.326651
1	1040657	C	T	AGRN	Benign	0	FALSE	0		0.136848	0.290292
1	1040659	C	T	AGRN	Benign	0	FALSE	0		0.455654	0.318457
1	1040672	G	C	AGRN	Benign	0	FALSE	0		0.149666
1	1040676	A	G	AGRN	Other	0	FALSE	2		0.144843
1	1040679	C	T	AGRN	Other	0	FALSE	0		0.142985
1	1040681	G	C	AGRN	Benign	0	FALSE	0		0.145989
1	1040695	-	C	AGRN	Pathogenic	1	FALSE	269.5
1	1040697	G	A	AGRN	Other	0	FALSE	2		0.143795
1	1040707	C	G	AGRN	Other	0	FALSE	2		0.146676
1	1040717	G	A	AGRN	Benign	0	FALSE	0		0.148487
1	1040718	G	A	AGRN	Other	0	FALSE	2		0.152027
1	1040727	C	T	AGRN	Other	0	FALSE	2		0.143129
1	1040728	G	T	AGRN	Other	0	FALSE	2		0.148145
1	1040732	G	A	AGRN	Benign	0	FALSE	0		0.146283
1	1040750	G	A	AGRN	Benign	0	FALSE	0		0.142709
1	1040755	C	T	AGRN	Other	0	FALSE	2		0.146149
1	1040756	G	C	AGRN	Benign	0	FALSE	0		0.144528
1	1040756	G	T	AGRN	Benign	0	FALSE	0		0.143574
1	1040761	C	T	AGRN	Other	0	FALSE	2		0.147044
1	1040776	C	T	AGRN	Other	0	FALSE	2		0.142428
1	1040777	T	C	AGRN	Benign	0	FALSE	0		0.145338					0.0535875
1	1040796	T	G	AGRN	Other	0	FALSE	2		0.147058
1	1040803	A	G	AGRN	Other	0	FALSE	2		0.146809
1	1040804	C	T	AGRN	Benign	0	FALSE	0		0.140823
1	1040810	C	T	AGRN	Benign	0	FALSE	0		0.143896
1	1040811	G	C	AGRN	Other	0	FALSE	2		0.142669
1	1040816	C	T	AGRN	Other	0	FALSE	0		0.144418
1	1040817	G	A	AGRN	Other	0	FALSE	2		0.14596
1	1040820	-	C	AGRN	Pathogenic	1	FALSE	390.066
1	1040825	G	A	AGRN	Benign	0	FALSE	0		0.146764
1	1040828	G	A	AGRN	Benign	0	FALSE	0		0.147642
1	1040829	G	T	AGRN	Other	0	FALSE	2		0.148139
1	1040839	G	A	AGRN	Other	0	FALSE	2		0.145642
1	1040842	A	G	AGRN	Other	0	FALSE	2		0.147246
1	1040851	G	T	AGRN	Other	0	FALSE	2		0.144928
1	1040853	A	G	AGRN	Other	0	FALSE	2		0.144635
1	1040859	C	T	AGRN	Benign	0	FALSE	0		0.143291
1	1040861	G	A	AGRN	Benign	0	FALSE	0		0.145867
1	1040864	C	T	AGRN	Benign	0	FALSE	0		0.142666
1	1040871	G	A	AGRN	Other	0	FALSE	2		0.146412
1	1040871	G	T	AGRN	Other	0	FALSE	2		0.147283
1	1040879	C	T	AGRN	Other	0	FALSE	0		0.728581
1	1040887	G	C	AGRN	Benign	0	FALSE	0		0.0574015
1	1040942	G	A	AGRN	Benign	0	FALSE	0		0.146023
1	1041134	C	A	AGRN	Benign	0	FALSE	0		0.9152	0.901438
1	1041154	G	A	AGRN	Benign	0	FALSE	0		0.945338	0.916422
1	1041158	A	C	AGRN	Benign	0	FALSE	0		0.569462	0.353827
1	1041165	G	T	AGRN	Benign	0	FALSE	0		0.433713	0.352789
1	1041168	C	T	AGRN	Other	0	FALSE	0		0.979083	0.386609
1	1041174	C	G	AGRN	Benign	0	FALSE	0		0.956525
1	1041178	C	A	AGRN	Benign	0	FALSE	0		0.906095
1	1041183	C	T	AGRN	Benign	0	FALSE	0		0.906836
1	1041186	C	T	AGRN	Benign	0	FALSE	0		0.905612
1	1041194	A	C	AGRN	Other	0	FALSE	2		0.905656
1	1041195	C	G	AGRN	Other	0	FALSE	2		0.905185
1	1041197	T	C	AGRN	Benign	0	FALSE	2		0.906425
1	1041208	T	C	AGRN	Other	0	FALSE	2		0.905836
1	1041216	C	T	AGRN	Benign	0	FALSE	0		0.905377
1	1041218	C	T	AGRN	Benign	0	FALSE	2		0.906019
1	1041237	C	A	AGRN	Other	0	FALSE	2		0.905256
1	1041238	G	A	AGRN	Other	0	FALSE	2		0.906214
1	1041239	G	A	AGRN	Other	0	FALSE	2		0.908069
1	1041244	A	G	AGRN	Other	0	FALSE	2		0.90532
1	1041245	C	T	AGRN	Benign	0	FALSE	2		0.905263
1	1041249	C	A	AGRN	Benign	0	FALSE	0		0.907533
1	1041249	C	T	AGRN	Benign	0	FALSE	0		0.90718
1	1041252	G	A	AGRN	Benign	0	FALSE	0		0.906416
1	1041252	G	C	AGRN	Benign	0	FALSE	0		0.907353
1	1041270	C	G	AGRN	Benign	0	FALSE	0		0.906985
1	1041274	C	G	AGRN	Other	0	FALSE	2		0.906934
1	1041274	C	T	AGRN	Other	0	FALSE	2		0.905912
1	1041281	C	T	AGRN	Other	0	FALSE	2		0.907257
1	1041283	C	T	AGRN	Other	0	FALSE	2		0.907964
1	1041285	C	G	AGRN	Benign	0	FALSE	0		0.907334
1	1041294	C	T	AGRN	Benign	0	FALSE	0		0.904567
1	1041309	C	T	AGRN	Benign	0	FALSE	0		0.905419
1	1041311	G	A	AGRN	Other	0	FALSE	2		0.906668
1	1041318	C	A	AGRN	Other	0	FALSE	2		0.906495
1	1041325	G	A	AGRN	Other	0	FALSE	2		0.904463
1	1041330	G	A	AGRN	Benign	0	FALSE	0		0.907535
1	1041336	G	A	AGRN	Benign	0	FALSE	0		0.906034
1	1041339	C	T	AGRN	Benign	0	FALSE	0		0.906167
1	1041349	G	A	AGRN	Other	0	FALSE	2		0.906393
1	1041349	G	T	AGRN	Other	0	FALSE	2		0.906532
1	1041350	C	T	AGRN	Other	0	FALSE	2		0.906781
1	1041355	G	A	AGRN	Other	0	FALSE	2		0.906114
1	1041378	G	A	AGRN	Benign	0	FALSE	0		0.901256
1	1041385	G	A	AGRN	Other	0	FALSE	2		0.905117
1	1041385	G	C	AGRN	Other	0	FALSE	2		0.904781
1	1041386	A	T	AGRN	Other	0	FALSE	2		0.905858
1	1041387	C	T	AGRN	Benign	0	FALSE	0		0.903961
1	1041403	C	A	AGRN	Other	0	FALSE	0		0.570483
1	1041403	C	T	AGRN	Other	0	FALSE	0		0.066462					0.090475
1	1041413	G	A	AGRN	Benign	0	FALSE	0		0.144483
1	1041417	C	T	AGRN	Other	0	FALSE	0		0.143218
1	1041480	C	T	AGRN	Other	0	FALSE	2		0.326452
1	1041481	C	T	AGRN	Other	0	FALSE	2		0.144835
1	1041488	G	C	AGRN	Other	0	FALSE	2		0.145824
1	1041491	C	T	AGRN	Other	0	FALSE	0		0.143701
1	1041498	C	T	AGRN	Other	0	FALSE	2		0.068883
1	1041505	C	G	AGRN	Other	0	FALSE	2		0.0710162
1	1041520	G	A	AGRN	Other	0	FALSE	2		0.0687228
1	1041534	A	G	AGRN	Other	0	FALSE	2		0.0685132
1	1041541	G	T	AGRN	Other	0	FALSE	2		0.0683625					0.15575
1	1041545	T	C	AGRN	Benign	0	FALSE	0		0.068607
1	1041551	G	C	AGRN	Other	0	FALSE	2		0.069084
1	1041561	C	T	AGRN	Other	0	FALSE	2		0.0688648
1	1041563	C	T	AGRN	Benign	0	FALSE	0		0.0695417
1	1041579	C	G	AGRN	Other	0	FALSE	2		0.0682228
1	1041579	C	T	AGRN	Other	0	FALSE	2		0.0688159
1	1041582	C	T	AGRN	Pathogenic	1	FALSE	1738.58		0.0665118
1	1041583	A	G	AGRN	Benign	0	FALSE	2		0.0687668					3.75e-05
1	1041586	C	T	AGRN	Other	0	FALSE	2		0.0677714
1	1041587	G	A	AGRN	Benign	0	FALSE	0		0.0685905
1	1041589	C	T	AGRN	Other	0	FALSE	2		0.0664602
1	1041605	C	A	AGRN	Other	0	FALSE	2		0.0678247
1	1041614	C	T	AGRN	Benign	0	FALSE	0		0.0668284
1	1041617	C	T	AGRN	Benign	0	FALSE	0		0.068031
1	1041624	G	A	AGRN	Other	0	FALSE	2		0.0676628
1	1041626	C	G	AGRN	Other	0	FALSE	2		0.0673848
1	1041630	G	A	AGRN	Other	0	FALSE	2		0.0690589
1	1041632	C	T	AGRN	Benign	0	FALSE	0		0.0677105
1	1041637	G	A	AGRN	Other	0	FALSE	2		0.0711299
1	1041638	C	A	AGRN	Benign	0	FALSE	0		0.0693324
1	1041643	C	T	AGRN	Other	0	FALSE	2		0.0683879
1	1041647	G	A	AGRN	Benign	0	FALSE	0		0.0717949
1	1041648	G	T	AGRN	Benign	0	FALSE	2		0.0692361
1	1041651	G	A	AGRN	Other	0	FALSE	2		0.0685101
1	1041655	G	A	AGRN	Other	0	FALSE	2		0.0687651
1	1041662	C	T	AGRN	Benign	0	FALSE	0		0.069526
1	1041669	C	A	AGRN	Other	0	FALSE	2		0.070812					0.225625
1	1041670	A	G	AGRN	Other	0	FALSE	2		0.0703826
1	1041678	C	T	AGRN	Other	0	FALSE	2		0.0687526					0.35
1	1041680	C	T	AGRN	Benign	0	FALSE	0		0.0688678
1	1041682	C	T	AGRN	Other	0	FALSE	2		0.0697322
1	1041684	G	A	AGRN	Other	0	FALSE	2		0.0685771
1	1041697	G	A	AGRN	Other	0	FALSE	2		0.0720222
1	1041706	A	G	AGRN	Other	0	FALSE	0		0.971624
1	1041709	G	A	AGRN	Benign	0	FALSE	0		0.0505841
1	1041713	C	A	AGRN	Benign	0	FALSE	0		0.194435
1	1041714	C	T	AGRN	Benign	0	FALSE	0		0.0848757
1	1041717	C	G	AGRN	Benign	0	FALSE	0		0.0691368
1	1041717	C	T	AGRN	Benign	0	FALSE	0		0.0692598
1	1041773	G	T	AGRN	Benign	0	FALSE	0		0.0691611
1	1041823	G	C	AGRN	Benign	0	FALSE	0
1	1041914	G	A	AGRN	Benign	0	FALSE	0		0.274156	0.485987
1	1041949	G	A	AGRN	Benign	0	FALSE	0		0.1263	0.484828
1	1041950	T	C	AGRN	Benign	0	FALSE	0		0.0869053	0.453605				0.008375
1	1041956	A	G	AGRN	Other	0	FALSE	2		0.0504503
1	1041960	G	T	AGRN	Other	0	FALSE	2		0.196091
1	1041963	C	T	AGRN	Benign	0	FALSE	0		0.197021
1	1041965	C	A	AGRN	Other	0	FALSE	2		0.196459
1	1041965	C	T	AGRN	Benign	0	FALSE	2		0.198166
1	1041966	G	A	AGRN	Benign	0	FALSE	0		0.192259
1	1041970	C	A	AGRN	Other	0	FALSE	2		0.199813
1	1041976	C	T	AGRN	Benign	0	FALSE	2		0.195095
1	1041977	G	A	AGRN	Other	0	FALSE	2		0.193752
1	1041987	C	T	AGRN	Benign	0	FALSE	0		0.19492
1	1041994	C	T	AGRN	Benign	0	FALSE	0		0.193787
1	1041999	C	A	AGRN	Benign	0	FALSE	0		0.198295					0.0873875
1	1042000	C	T	AGRN	Other	0	FALSE	2		0.196174
1	1042001	G	A	AGRN	Other	0	FALSE	2		0.193929
1	1042004	G	A	AGRN	Other	0	FALSE	2		0.19508
1	1042010	G	A	AGRN	Other	0	FALSE	2		0.194866					0.2265
1	1042013	C	A	AGRN	Other	0	FALSE	2		0.200322
1	1042016	G	A	AGRN	Benign	0	FALSE	2		0.194653
1	1042026	C	T	AGRN	Benign	0	FALSE	0		0.194497
1	1042027	G	A	AGRN	Other	0	FALSE	2		0.194982
1	1042032	C	T	AGRN	Benign	0	FALSE	0		0.194408
1	1042036	A	G	AGRN	Other	0	FALSE	2		0.197718
1	1042042	G	A	AGRN	Other	0	FALSE	2		0.193305
1	1042044	C	T	AGRN	Benign	0	FALSE	0		0.194782
1	1042045	G	A	AGRN	Other	0	FALSE	2		0.19495
1	1042049	C	T	AGRN	Other	0	FALSE	2		0.195568
1	1042053	C	G	AGRN	Pathogenic	1	FALSE	1665.63		0.193895
1	1042055	G	A	AGRN	Other	0	FALSE	2		0.197381
1	1042059	C	T	AGRN	Benign	0	FALSE	0		0.19652
1	1042060	G	A	AGRN	Other	0	FALSE	2		0.194164					0.3075
1	1042068	C	T	AGRN	Benign	0	FALSE	0		0.193444
1	1042082	C	T	AGRN	Other	0	FALSE	2		0.194302					0.30125
1	1042083	G	A	AGRN	Benign	0	FALSE	0		0.195597
1	1042093	G	A	AGRN	Other	0	FALSE	2		0.191045
1	1042099	T	C	AGRN	Other	0	FALSE	2		0.199107
1	1042101	G	A	AGRN	Pathogenic	1	FALSE	1649.42		0.19746
1	1042107	G	A	AGRN	Benign	0	FALSE	0		0.195883
1	1042120	C	T	AGRN	Other	0	FALSE	2		0.194085
1	1042121	G	A	AGRN	Other	0	FALSE	2		0.194638
1	1042129	C	T	AGRN	Other	0	FALSE	2		0.194639
1	1042130	G	A	AGRN	Other	0	FALSE	2		0.197118
1	1042137	-	C	AGRN	Pathogenic	1	FALSE	1455.91
1	1042158	G	A	AGRN	Benign	0	FALSE	0		0.0362808
1	1042165	G	A	AGRN	Other	0	FALSE	0		0.0516435
1	1042168	C	T	AGRN	Other	0	FALSE	0		0.0106636					0.121963
1	1042169	G	A	AGRN	Benign	0	FALSE	0		0.125901
1	1042169	G	C	AGRN	Benign	0	FALSE	0		0.183818
1	1042170	-	C	AGRN	Benign	0	FALSE	0
1	1042173	C	T	AGRN	Benign	0	FALSE	0		0.252476					0.0083125
1	1042174	G	A	AGRN	Benign	0	FALSE	0		0.570455
1	1042190	G	A	AGRN	Benign	0	FALSE	0		0.197095					0.002225
1	1042400	C	T	AGRN	Benign	0	FALSE	0							0.00145
1	1043070	G	A	AGRN	Benign	0	FALSE	0
1	1043197	G	C	AGRN	Pathogenic	1	FALSE	0		0.269638	0.121814
1	1043226	G	A	AGRN	Benign	0	FALSE	0		0.277604	0.136729				0.000375
1	1043248	C	T	AGRN	Other	0	FALSE	2		0.328854
1	1043249	G	A	AGRN	Benign	0	FALSE	0		0.329829
1	1043255	A	G	AGRN	Benign	0	FALSE	0		0.334084
1	1043259	C	T	AGRN	Other	0	FALSE	2		0.335268
1	1043261	C	T	AGRN	Benign	0	FALSE	0		0.329295					0.0005625
1	1043264	G	A	AGRN	Benign	0	FALSE	0		0.345586
1	1043265	G	A	AGRN	Other	0	FALSE	2		0.341996					0.25625
1	1043281	G	C	AGRN	Other	0	FALSE	2		0.34137
1	1043285	G	A	AGRN	Benign	0	FALSE	0		0.329127
1	1043288	G	A	AGRN	Benign	0	FALSE	0		0.3296					0.002
1	1043303	C	T	AGRN	Benign	0	FALSE	0		0.331472					0.0029
1	1043311	C	T	AGRN	Other	0	FALSE	2		0.321194
1	1043314	C	A	AGRN	Other	0	FALSE	2		0.328059
1	1043314	C	T	AGRN	Other	0	FALSE	2		0.326678					0.0022625
1	1043315	G	A	AGRN	Benign	0	FALSE	0		0.33259
1	1043324	C	T	AGRN	Benign	0	FALSE	0		0.33214
1	1043333	G	A	AGRN	Benign	0	FALSE	0		0.3313
1	1043338	C	T	AGRN	Other	0	FALSE	2		0.329141
1	1043348	C	T	AGRN	Benign	0	FALSE	0		0.326565
1	1043349	G	T	AGRN	Other	0	FALSE	2		0.326396
1	1043354	T	C	AGRN	Benign	0	FALSE	0		0.33194
1	1043361	G	A	AGRN	Other	0	FALSE	2		0.333466
1	1043366	C	T	AGRN	Benign	0	FALSE	0		0.330103
1	1043367	G	A	AGRN	Other	0	FALSE	2		0.332451
1	1043372	C	T	AGRN	Benign	0	FALSE	0		0.328087
1	1043373	G	A	AGRN	Other	0	FALSE	2		0.332147
1	1043381	C	T	AGRN	Benign	0	FALSE	0		0.328805
1	1043382	G	A	AGRN	Benign	0	FALSE	2		0.329679					0.285
1	1043387	C	G	AGRN	Other	0	FALSE	2		0.324543
1	1043388	G	A	AGRN	Other	0	FALSE	2		0.333776
1	1043389	C	T	AGRN	Other	0	FALSE	2		0.332335					0.006775
1	1043390	G	A	AGRN	Benign	0	FALSE	0		0.334599
1	1043393	C	T	AGRN	Other	0	FALSE	0		0.330772
1	1043394	G	A	AGRN	Other	0	FALSE	2		0.331833
1	1043397	C	G	AGRN	Other	0	FALSE	2		0.328849
1	1043407	C	T	AGRN	Other	0	FALSE	2		0.330444					0.093625
1	1043411	C	T	AGRN	Benign	0	FALSE	0		0.331091					0.0893
1	1043416	C	T	AGRN	Other	0	FALSE	2		0.335188
1	1043417	C	T	AGRN	Benign	0	FALSE	0		0.32978					0.0331
1	1043420	C	T	AGRN	Benign	0	FALSE	0		0.327883					0.0007875
1	1043421	G	A	AGRN	Benign	0	FALSE	2		0.335369
1	1043424	C	T	AGRN	Other	0	FALSE	2		0.328435					0.3175
1	1043434	A	C	AGRN	Other	0	FALSE	2		0.334097
1	1043440	C	T	AGRN	Benign	0	TRUE	105.355		0.331015		0.528			0.20425
1	1043441	G	A	AGRN	Benign	0	FALSE	0		0.332405					0.00115
1	1043443	G	A	AGRN	Other	0	FALSE	2		0.333012					0.105125
1	1043443	G	T	AGRN	Other	0	FALSE	2		0.332461
1	1043466	C	T	AGRN	Other	0	TRUE	774.559		0.820741			0.474576		0.154375
1	1043467	G	A	AGRN	Benign	0	TRUE	104.355		0.635666
1	1043476	G	A	AGRN	Benign	0	FALSE	0		0.333538					0.0325625
1	1043519	G	C	AGRN	Benign	0	FALSE	0		0.391724	0.482134
1	1043521	T	C	AGRN	Benign	0	FALSE	0		0.334423	0.469774
1	1043529	C	T	AGRN	Benign	0	FALSE	0		0.332674	0.453895
1	1043532	C	T	AGRN	Other	0	FALSE	0		0.332953	0.468549
1	1043540	C	T	AGRN	Other	0	FALSE	2		0.719999
1	1043541	G	A	AGRN	Other	0	FALSE	2		0.332497
1	1043545	C	T	AGRN	Benign	0	FALSE	0		0.331773
1	1043546	G	A	AGRN	Other	0	FALSE	2		0.335009
1	1043546	G	T	AGRN	Other	0	FALSE	2		0.33442					0.34625
1	1043548	G	C	AGRN	Benign	0	FALSE	0		0.33581
1	1043572	C	T	AGRN	Other	0	FALSE	0		0.223946					0.001525
1	1043579	G	A	AGRN	Other	0	FALSE	2		0.226221
1	1043584	C	G	AGRN	Benign	0	FALSE	0		0.223301					0.00205
1	1043584	C	T	AGRN	Benign	0	FALSE	0		0.224863
1	1043588	C	T	AGRN	Other	0	FALSE	2		0.224922					0.3075
1	1043593	C	G	AGRN	Other	0	FALSE	2		0.220426
1	1043593	C	T	AGRN	Benign	0	FALSE	0		0.222862
1	1043594	G	A	AGRN	Benign	0	FALSE	2		0.227668					0.31
1	1043600	C	T	AGRN	Other	0	FALSE	2		0.230705					0.28875
1	1043619	T	C	AGRN	Other	0	FALSE	2		0.232923
1	1043627	C	T	AGRN	Other	0	FALSE	2		0.22741
1	1043629	C	T	AGRN	Benign	0	FALSE	0		0.227178
1	1043630	G	A	AGRN	Other	0	FALSE	2		0.226643					0.31625
1	1043636	G	A	AGRN	Other	0	FALSE	2		0.222644
1	1043642	G	A	AGRN	Other	0	FALSE	2		0.226861
1	1043644	C	T	AGRN	Benign	0	FALSE	0		0.225023
1	1043651	A	T	AGRN	Other	0	FALSE	2		0.226591
1	1043652	C	T	AGRN	Other	0	FALSE	2		0.223347
1	1043653	G	A	AGRN	Benign	0	FALSE	0		0.224602
1	1043653	G	T	AGRN	Benign	0	FALSE	0		0.223734
1	1043655	A	T	AGRN	Other	0	FALSE	2		0.227349
1	1043658	C	G	AGRN	Other	0	FALSE	2		0.232478
1	1043662	C	T	AGRN	Other	0	FALSE	0		0.221894
1	1043663	G	A	AGRN	Other	0	FALSE	2		0.226217
1	1043666	T	A	AGRN	Other	0	FALSE	2		0.228784
1	1043677	C	G	AGRN	Other	0	FALSE	2		0.22688
1	1043677	C	T	AGRN	Benign	0	FALSE	0		0.225767					0.0005625
1	1043678	G	A	AGRN	Other	0	FALSE	2		0.225241
1	1043683	C	T	AGRN	Benign	0	FALSE	0		0.224975
1	1043698	G	A	AGRN	Benign	0	FALSE	0		0.222274
1	1043699	A	G	AGRN	Other	0	TRUE	105.355		0.223593
1	1043703	G	A	AGRN	Other	0	FALSE	2		0.229353
1	1043710	C	T	AGRN	Benign	0	FALSE	0		0.225662
1	1043730	G	A	AGRN	Other	0	FALSE	2		0.25
1	1043732	G	A	AGRN	Other	0	FALSE	2		0.986888
1	1043816	C	T	AGRN	Benign	0	FALSE	0		0.226787	0.139356
1	1043819	G	A	AGRN	Benign	0	FALSE	0		0.405116	0.140242
1	1043838	C	T	AGRN	Other	0	FALSE	2		0.244838
1	1043839	C	T	AGRN	Benign	0	FALSE	0		0.244441					0.0282625
1	1043840	G	A	AGRN	Other	0	FALSE	2		0.243887
1	1043850	T	C	AGRN	Other	0	FALSE	2		0.253407
1	1043865	C	T	AGRN	Other	0	FALSE	2		0.248038
1	1043866	C	T	AGRN	Benign	0	FALSE	0		0.243568
1	1043867	G	A	AGRN	Other	0	FALSE	2		0.246777
1	1043867	G	T	AGRN	Other	0	FALSE	2		0.244862					0.112325
1	1043871	G	A	AGRN	Other	0	FALSE	2		0.252469
1	1043879	G	A	AGRN	Other	0	FALSE	2		0.247817
1	1043880	T	C	AGRN	Other	0	FALSE	2		0.249907
1	1043886	C	T	AGRN	Other	0	FALSE	2		0.25205
1	1043888	C	T	AGRN	Other	0	FALSE	2		0.244793
1	1043889	G	A	AGRN	Other	0	FALSE	2		0.244601					0.24275
1	1043897	C	T	AGRN	Other	0	FALSE	2		0.244011
1	1043903	C	G	AGRN	Other	0	FALSE	2		0.250919
1	1043903	C	T	AGRN	Other	0	FALSE	2		0.249496
1	1043904	C	T	AGRN	Other	0	FALSE	2		0.246845
1	1043905	G	A	AGRN	Benign	0	FALSE	0		0.245541
1	1043908	C	T	AGRN	Benign	0	FALSE	0		0.247875
1	1043914	C	T	AGRN	Benign	0	FALSE	0		0.245451
1	1043915	G	A	AGRN	Other	0	FALSE	2		0.246491
1	1043926	C	T	AGRN	Benign	0	FALSE	0		0.241257					0.02615
1	1043930	G	A	AGRN	Other	0	FALSE	2		0.243301
1	1043942	G	A	AGRN	Other	0	FALSE	2		0.243191
1	1043944	C	T	AGRN	Other	0	FALSE	0		0.236914
1	1043950	C	T	AGRN	Benign	0	FALSE	0		0.242142
1	1043953	C	T	AGRN	Benign	0	FALSE	0		0.243334					0.0137625
1	1043954	G	A	AGRN	Other	0	FALSE	2		0.247229
1	1043956	G	A	AGRN	Benign	0	FALSE	0		0.24743
1	1043961	G	A	AGRN	Other	0	FALSE	2		0.249127
1	1043963	G	A	AGRN	Other	0	FALSE	2		0.247753
1	1043969	G	A	AGRN	Other	0	FALSE	2		0.245378
1	1043971	C	T	AGRN	Benign	0	FALSE	0		0.243332
1	1043975	C	G	AGRN	Other	0	FALSE	2		0.246633
1	1043992	C	A	AGRN	Benign	0	FALSE	0		0.240466
1	1043993	G	A	AGRN	Other	0	FALSE	2		0.246138
1	1043998	G	A	AGRN	Benign	0	FALSE	0		0.248286
1	1044002	C	T	AGRN	Other	0	FALSE	2		0.245127
1	1044003	G	A	AGRN	Other	0	FALSE	2		0.250418
1	1044003	G	T	AGRN	Other	0	FALSE	2		0.250281					0.3
1	1044006	C	T	AGRN	Other	0	TRUE	148.921		0.238518
1	1044013	G	A	AGRN	Benign	0	FALSE	0		0.246056
1	1044017	G	A	AGRN	Other	0	FALSE	2		0.246371
1	1044019	G	T	AGRN	Other	0	FALSE	2		0.369732
1	1044020	C	G	AGRN	Other	0	FALSE	2		0.70792
1	1044027	G	A	AGRN	Other	0	FALSE	0		0.148241
1	1044029	C	G	AGRN	Other	0	FALSE	0		0.54354
1	1044031	G	A	AGRN	Benign	0	FALSE	0		0.306944
1	1044037	C	T	AGRN	Benign	0	FALSE	0		0.245967					6.25e-05
1	1044041	G	A	AGRN	Benign	0	FALSE	0		0.245804
1	1044057	C	T	AGRN	Benign	0	FALSE	0		0.246834					0.0068625
1	1044104	C	G	AGRN	Other	0	FALSE	0		0.65828	0.172589
1	1044104	C	T	AGRN	Benign	0	FALSE	0		0.420787	0.141426
1	1044105	G	A	AGRN	Benign	0	FALSE	0		0.368997	0.146372
1	1044110	C	T	AGRN	Benign	0	FALSE	0		0.259912
1	1044111	G	A	AGRN	Other	0	FALSE	2		0.591325
1	1044111	G	T	AGRN	Pathogenic	1	TRUE	1066.35		0.621635		0.535			0.5875
1	1044115	G	A	AGRN	Other	0	FALSE	2		0.247844
1	1044116	C	T	AGRN	Benign	0	FALSE	0		0.246782					0.0004625
1	1044117	G	A	AGRN	Other	0	FALSE	2		0.24732
1	1044122	C	T	AGRN	Other	0	FALSE	0		0.247275					0.0013625
1	1044134	C	G	AGRN	Benign	0	FALSE	0		0.167319
1	1044137	T	A	AGRN	Benign	0	FALSE	0		0.175873
1	1044146	C	T	AGRN	Benign	0	FALSE	0		0.175254
1	1044147	G	A	AGRN	Other	0	FALSE	2		0.172747
1	1044151	A	G	AGRN	Other	0	FALSE	2		0.175298
1	1044164	G	C	AGRN	Other	0	FALSE	2		0.174326
1	1044172	G	A	AGRN	Other	0	FALSE	2		0.174682
1	1044176	G	A	AGRN	Benign	0	FALSE	0		0.178133					0.0578875
1	1044177	C	T	AGRN	Other	0	FALSE	2		0.174879
1	1044179	C	T	AGRN	Benign	0	FALSE	0		0.17512					0.000975
1	1044195	G	C	AGRN	Other	0	FALSE	2		0.174991
1	1044198	G	A	AGRN	Other	0	FALSE	2		0.175679
1	1044202	C	T	AGRN	Other	0	FALSE	2		0.174917
1	1044203	G	A	AGRN	Benign	0	FALSE	0		0.174534
1	1044207	G	A	AGRN	Other	0	FALSE	2		0.176845
1	1044209	C	T	AGRN	Benign	0	FALSE	0		0.173339
1	1044210	G	A	AGRN	Other	0	FALSE	2		0.17599
1	1044214	C	A	AGRN	Other	0	FALSE	2		0.170723
1	1044214	C	T	AGRN	Other	0	FALSE	2		0.172169
1	1044215	G	A	AGRN	Benign	0	FALSE	0		0.174107
1	1044243	G	A	AGRN	Other	0	FALSE	2		0.175638
1	1044251	C	G	AGRN	Benign	0	FALSE	0		0.174753
1	1044256	C	T	AGRN	Other	0	FALSE	2		0.697914
1	1044265	C	G	AGRN	Benign	0	FALSE	0		0.148975
1	1044270	C	T	AGRN	Benign	0	FALSE	0		0.0933726
1	1044310	G	A	AGRN	Benign	0	FALSE	0		0.175359	0.153668				0.0225875
1	1044330	C	T	AGRN	Benign	0	FALSE	0		0.214697	0.180246
1	1044340	G	A	AGRN	Benign	0	TRUE	571.408		0.17572
1	1044344	C	T	AGRN	Other	0	FALSE	2		0.174848
1	1044351	G	T	AGRN	Benign	0	FALSE	0		0.176072
1	1044367	G	A	AGRN	Other	0	FALSE	2		0.0944841					0.35
1	1044368	A	T	AGRN	Benign	0	FALSE	2		0.0950175					0.3575
1	1044404	G	A	AGRN	Other	0	FALSE	2		0.095315
1	1044405	A	T	AGRN	Benign	0	FALSE	0		0.0957009
1	1044408	G	C	AGRN	Benign	0	FALSE	0		0.0988672
1	1044410	T	C	AGRN	Other	0	FALSE	2		0.0954613
1	1044415	G	A	AGRN	Other	0	FALSE	2		0.0946748
1	1044420	G	T	AGRN	Benign	0	FALSE	0		0.0959896
1	1044426	G	C	AGRN	Other	0	FALSE	2		0.10119
1	1044430	G	A	AGRN	Other	0	FALSE	2		0.0961121
1	1044431	C	G	AGRN	Other	0	FALSE	2		0.0951634
1	1044447	G	A	AGRN	Benign	0	FALSE	0		0.196101
1	1044455	G	A	AGRN	Benign	0	FALSE	0		0.0967297
1	1044455	G	C	AGRN	Benign	0	FALSE	0		0.0972206
1	1044459	G	A	AGRN	Benign	0	FALSE	0		0.0980014
1	1044510	C	T	AGRN	Benign	0	FALSE	0		0.0965947					0.001225
1	1044557	G	A	AGRN	Benign	0	FALSE	0
1	1044697	C	T	AGRN	Benign	0	FALSE	0
1	1044896	C	T	AGRN	Benign	0	FALSE	0
1	1045060	G	A	AGRN	Benign	0	FALSE	0							0.0434
1	1045080	G	A	AGRN	Benign	0	FALSE	0		0.1212					0.10425
1	1045144	C	T	AGRN	Benign	0	FALSE	0		0.0735313	0.145366
1	1045145	G	T	AGRN	Benign	0	FALSE	0		0.0115355	0.196444
1	1045157	G	A	AGRN	Benign	0	FALSE	0		0.794501	0.131363
1	1045158	C	T	AGRN	Other	0	FALSE	0		0.879656	0.260004
1	1045172	G	A	AGRN	Benign	0	FALSE	2		0.125317
1	1045176	C	G	AGRN	Other	0	FALSE	2		0.130896
1	1045176	C	T	AGRN	Benign	0	FALSE	2		0.127309					0.28
1	1045177	G	A	AGRN	Benign	0	FALSE	0		0.123552
1	1045182	C	T	AGRN	Other	0	FALSE	2		0.12544
1	1045183	G	A	AGRN	Benign	0	FALSE	0		0.12367
1	1045192	C	T	AGRN	Benign	0	FALSE	0		0.129522
1	1045197	T	C	AGRN	Other	0	FALSE	2		0.13191
1	1045206	C	T	AGRN	Other	0	FALSE	2		0.127676
1	1045212	C	T	AGRN	Other	0	FALSE	2		0.124045
1	1045213	G	A	AGRN	Benign	0	FALSE	0		0.123742
1	1045215	C	T	AGRN	Other	0	FALSE	2		0.126921
1	1045219	C	T	AGRN	Benign	0	FALSE	0		0.121836
1	1045220	G	A	AGRN	Other	0	FALSE	2		0.122437
1	1045230	A	G	AGRN	Other	0	FALSE	2		0.124564
1	1045235	A	C	AGRN	Other	0	FALSE	2		0.126414
1	1045235	A	G	AGRN	Other	0	FALSE	2		0.131842
1	1045243	C	T	AGRN	Benign	0	FALSE	0		0.12387					0.0045125
1	1045244	G	A	AGRN	Other	0	FALSE	2		0.124129					0.189125
1	1045247	G	A	AGRN	Other	0	FALSE	2		0.125893
1	1045248	C	A	AGRN	Other	0	FALSE	2		0.128448
1	1045250	C	T	AGRN	Other	0	FALSE	2		0.126754
1	1045251	G	A	AGRN	Other	0	FALSE	2		0.126252
1	1045255	C	T	AGRN	Other	0	FALSE	0		0.122438					0.0023
1	1045256	G	A	AGRN	Other	0	FALSE	2		0.127677
1	1045261	C	T	AGRN	Benign	0	FALSE	0		0.120416
1	1045262	C	G	AGRN	Other	0	FALSE	2		0.122297
1	1045265	G	T	AGRN	Other	0	FALSE	2		0.122823					0.30875
1	1045266	C	G	AGRN	Other	0	FALSE	2		0.129802
1	1045272	G	A	AGRN	Other	0	FALSE	2		0.1239
1	1045287	T	C	AGRN	Benign	0	FALSE	0		0.137477
1	1045288	G	A	AGRN	Benign	0	FALSE	0		0.114023
1	1045289	A	G	AGRN	Benign	0	FALSE	0		0.133018
1	1045290	G	A	AGRN	Benign	0	FALSE	0		0.172472
1	1045316	C	T	AGRN	Benign	0	FALSE	0		0.126097	0.176626				0.007925
1	1045347	C	A	AGRN	Benign	0	FALSE	0		0.70486	0.135443				0.113575
1	1045352	C	T	AGRN	Benign	0	FALSE	0		0.126188	0.112582
1	1045363	C	T	AGRN	Benign	0	FALSE	0		0.126187
1	1045377	C	G	AGRN	Other	0	FALSE	2		0.13093
1	1045378	C	G	AGRN	Benign	0	FALSE	0		0.128224
1	1045380	A	T	AGRN	Other	0	FALSE	2		0.122862
1	1045387	T	C	AGRN	Benign	0	FALSE	0		0.129354
1	1045391	G	A	AGRN	Other	0	FALSE	2		0.12372
1	1045393	C	A	AGRN	Benign	0	FALSE	0		0.124333					0.0011375
1	1045393	C	T	AGRN	Benign	0	FALSE	0		0.121469					0.00205
1	1045411	C	T	AGRN	Benign	0	FALSE	0		0.210506					0.095925
1	1045413	C	T	AGRN	Other	0	FALSE	2		0.20194
1	1045431	G	T	AGRN	Other	0	FALSE	2		0.208603					0.33125
1	1045443	G	A	AGRN	Other	0	FALSE	2		0.236169
1	1045444	G	A	AGRN	Benign	0	FALSE	0		0.232528
1	1045444	G	C	AGRN	Benign	0	FALSE	0		0.236494
1	1045460	C	T	AGRN	Other	0	FALSE	2		0.20947
1	1045469	C	T	AGRN	Other	0	FALSE	2		0.204485
1	1045481	A	G	AGRN	Other	0	FALSE	2		0.20117
1	1045482	A	G	AGRN	Other	0	FALSE	2		0.211421
1	1045483	C	G	AGRN	Other	0	FALSE	2		0.213678
1	1045486	T	C	AGRN	Benign	0	FALSE	0		0.212706
1	1045487	C	T	AGRN	Pathogenic	1	FALSE	1251.25		0.19938					0.5875
1	1045488	G	A	AGRN	Other	0	FALSE	2		0.208607
1	1045495	C	T	AGRN	Benign	0	FALSE	0		0.198248
1	1045501	C	T	AGRN	Benign	0	FALSE	0		0.20671
1	1045502	G	A	AGRN	Other	0	FALSE	2		0.204807					0.29625
1	1045504	T	C	AGRN	Benign	0	FALSE	0		0.212468
1	1045508	C	T	AGRN	Other	0	FALSE	2		0.207301
1	1045509	G	A	AGRN	Other	0	FALSE	2		0.202874
1	1045523	C	T	AGRN	Other	0	FALSE	2		0.770459
1	1045527	A	G	AGRN	Other	0	FALSE	0		0.99828					0.2625
1	1045536	G	A	AGRN	Benign	0	FALSE	0		0.402884
1	1045537	C	T	AGRN	Benign	0	FALSE	0		0.210515
1	1045568	C	T	AGRN	Benign	0	FALSE	0		0.208673					0.0149625
1	1045576	C	-	AGRN	Benign	0	FALSE	0
1	1045707	A	G	AGRN	Benign	0	FALSE	0		0.310034	0.531755				0.018025
1	1045718	C	T	AGRN	Benign	0	FALSE	0		0.0653319	0.564481
1	1045719	G	A	AGRN	Benign	0	FALSE	0		0.156746	0.476342
1	1045722	T	A	AGRN	Benign	0	FALSE	0		0.886632	0.53325
1	1045729	A	C	AGRN	Other	0	FALSE	0		0.146703	0.470001
1	1045734	C	G	AGRN	Benign	0	FALSE	0		0.179103
1	1045734	C	T	AGRN	Benign	0	FALSE	0		0.195302
1	1045751	A	G	AGRN	Benign	0	FALSE	2		0.124085					0.0084125
1	1045755	C	T	AGRN	Other	0	FALSE	0		0.119827
1	1045759	G	A	AGRN	Benign	0	FALSE	2		0.121447					0.3075
1	1045762	C	G	AGRN	Other	0	FALSE	2		0.115852
1	1045762	C	T	AGRN	Other	0	FALSE	2		0.119724
1	1045763	G	A	AGRN	Other	0	FALSE	2		0.124133
1	1045766	A	G	AGRN	Other	0	FALSE	2		0.116118
1	1045771	T	C	AGRN	Other	0	FALSE	2		0.124548
1	1045785	G	A	AGRN	Benign	0	FALSE	0		0.1205					0.012725
1	1045786	G	A	AGRN	Other	0	FALSE	2		0.127682
1	1045796	C	T	AGRN	Other	0	FALSE	2		0.120899					0.31875
1	1045797	G	A	AGRN	Benign	0	FALSE	0		0.12125
1	1045797	G	C	AGRN	Benign	0	FALSE	0		0.124537
1	1045797	G	T	AGRN	Benign	0	FALSE	0		0.119653
1	1045806	C	T	AGRN	Benign	0	FALSE	0		0.120047
1	1045813	G	T	AGRN	Other	0	FALSE	2		0.123256
1	1045827	T	C	AGRN	Benign	0	FALSE	0		0.123938
1	1045833	G	A	AGRN	Benign	0	FALSE	0		0.121464
1	1045833	G	T	AGRN	Other	0	FALSE	2		0.120885
1	1045842	C	T	AGRN	Benign	0	FALSE	0		0.119982
1	1045843	G	A	AGRN	Benign	0	FALSE	2		0.119379
1	1045846	C	T	AGRN	Other	0	FALSE	2		0.121705
1	1045847	G	A	AGRN	Other	0	FALSE	2		0.120617
1	1045849	G	A	AGRN	Other	0	FALSE	2		0.12124
1	1045852	C	G	AGRN	Other	0	FALSE	2		0.125264
1	1045855	G	T	AGRN	Other	0	FALSE	2		0.120957					0.32875
1	1045858	C	T	AGRN	Other	0	FALSE	2		0.122569
1	1045860	C	T	AGRN	Benign	0	FALSE	0		0.121435
1	1045862	C	T	AGRN	Other	0	FALSE	2		0.119942					0.212875
1	1045863	G	A	AGRN	Benign	0	FALSE	0		0.123199
1	1045866	C	T	AGRN	Benign	0	FALSE	0		0.139826
1	1045882	T	C	AGRN	Other	0	FALSE	0		0.805447
1	1045892	C	T	AGRN	Benign	0	FALSE	0		0.146306					0.002325
1	1045893	G	A	AGRN	Benign	0	FALSE	0		0.14224
1	1045948	C	G	AGRN	Benign	0	FALSE	0		0.124374	0.355549
1	1045954	C	T	AGRN	Benign	0	FALSE	0		0.122263	0.23876
1	1045955	G	A	AGRN	Other	0	FALSE	0		0.250662	0.313583
1	1045957	G	T	AGRN	Benign	0	FALSE	0		0.121521	0.176681
1	1045960	C	T	AGRN	Benign	0	FALSE	0		0.407434	0.297562
1	1045965	C	T	AGRN	Benign	0	FALSE	0		0.121429
1	1045967	C	G	AGRN	Other	0	FALSE	2		0.146003
1	1045973	C	T	AGRN	Other	0	FALSE	2		0.142856
1	1045974	G	A	AGRN	Benign	0	FALSE	0		0.147067
1	1045977	T	C	AGRN	Benign	0	FALSE	0		0.144466
1	1045979	C	T	AGRN	Other	0	FALSE	2		0.143231
1	1045988	C	T	AGRN	Other	0	FALSE	2		0.144897					0.17025
1	1045989	G	A	AGRN	Other	0	TRUE	5		0.142349
1	1045996	C	G	AGRN	Other	0	FALSE	2		0.142024
1	1045996	C	T	AGRN	Other	0	FALSE	2		0.146019					0.2875
1	1045997	G	A	AGRN	Other	0	FALSE	2		0.146008
1	1046008	G	A	AGRN	Other	0	FALSE	2		0.144611
1	1046014	C	T	AGRN	Other	0	FALSE	2		0.146925
1	1046015	G	A	AGRN	Other	0	FALSE	2		0.150269
1	1046019	C	T	AGRN	Benign	0	FALSE	0		0.144906
1	1046020	G	A	AGRN	Other	0	FALSE	2		0.14909
1	1046029	T	C	AGRN	Other	0	FALSE	2		0.150267
1	1046033	G	A	AGRN	Other	0	FALSE	2		0.146301
1	1046054	C	T	AGRN	Other	0	FALSE	2		0.151482
1	1046079	C	T	AGRN	Benign	0	FALSE	0		0.854437
1	1046081	C	T	AGRN	Other	0	FALSE	2		0.847139
1	1046082	T	A	AGRN	Benign	0	FALSE	0		0.85435
1	1046095	G	A	AGRN	Benign	0	FALSE	0		0.847187
1	1046097	T	C	AGRN	Benign	0	FALSE	0		0.857261
1	1046105	G	A	AGRN	Benign	0	FALSE	0		0.858602
1	1046145	T	C	AGRN	Benign	0	FALSE	0		0.785942	0.149989
1	1046148	T	C	AGRN	Benign	0	FALSE	0		0.938291	0.158637
1	1046154	C	T	AGRN	Benign	0	FALSE	0		0.899133	0.207226
1	1046155	C	T	AGRN	Benign	0	FALSE	0		0.937651	0.152019				0.056225
1	1046183	A	G	AGRN	Other	0	FALSE	0		0.86128
1	1046186	C	T	AGRN	Benign	0	FALSE	0		0.856688
1	1046187	G	A	AGRN	Other	0	FALSE	2		0.858549
1	1046187	G	C	AGRN	Other	0	FALSE	2		0.858297
1	1046202	C	T	AGRN	Benign	0	FALSE	0		0.854357
1	1046214	G	A	AGRN	Other	0	FALSE	2		0.857798
1	1046215	C	T	AGRN	Other	0	FALSE	2		0.861031
1	1046220	C	T	AGRN	Other	0	FALSE	2		0.858888
1	1046221	G	A	AGRN	Other	0	FALSE	2		0.859219
1	1046236	T	A	AGRN	Other	0	FALSE	2		0.860468
1	1046237	C	T	AGRN	Benign	0	FALSE	0		0.859444
1	1046248	G	A	AGRN	Other	0	FALSE	2		0.859423
1	1046252	G	A	AGRN	Benign	0	FALSE	0		0.856972					0.0473625
1	1046257	C	T	AGRN	Other	0	FALSE	2		0.859871					0.295
1	1046258	G	A	AGRN	Benign	0	FALSE	0		0.859581					0.02065
1	1046258	G	C	AGRN	Benign	0	FALSE	0		0.858596
1	1046262	C	G	AGRN	Other	0	FALSE	2		0.86032
1	1046278	G	A	AGRN	Benign	0	FALSE	0		0.857898					0.0047
1	1046398	G	A	AGRN	Other	0	FALSE	0		0.148441
1	1046422	G	A	AGRN	Benign	0	FALSE	0		0.314307					0.0011375
1	1046426	T	C	AGRN	Other	0	FALSE	2		0.316604
1	1046427	C	T	AGRN	Other	0	FALSE	2		0.314079
1	1046428	T	C	AGRN	Benign	0	FALSE	0		0.317113
1	1046434	C	G	AGRN	Benign	0	FALSE	0		0.317457
1	1046434	C	T	AGRN	Benign	0	FALSE	0		0.315176
1	1046435	G	A	AGRN	Other	0	FALSE	2		0.317121
1	1046451	C	T	AGRN	Other	0	FALSE	2		0.315192
1	1046456	C	T	AGRN	Other	0	FALSE	2		0.316719
1	1046472	C	A	AGRN	Other	0	FALSE	2		0.320518
1	1046478	C	T	AGRN	Benign	0	FALSE	2		0.316334					0.0475625
1	1046479	G	-	AGRN	Pathogenic	1	FALSE	631.197
1	1046479	G	A	AGRN	Benign	0	FALSE	0		0.316207
1	1046481	-	C	AGRN	Pathogenic	1	FALSE	463.013
1	1046482	C	A	AGRN	Benign	0	FALSE	0		0.319902
1	1046486	C	A	AGRN	Other	0	FALSE	2		0.320752					0.07985
1	1046486	C	T	AGRN	Other	0	FALSE	2		0.320997
1	1046488	C	T	AGRN	Benign	0	FALSE	0		0.316309					0.0428625
1	1046489	G	A	AGRN	Other	0	FALSE	2		0.315258
1	1046489	G	C	AGRN	Other	0	FALSE	2		0.314048
1	1046491	C	T	AGRN	Other	0	FALSE	0		0.315396
1	1046500	C	T	AGRN	Benign	0	FALSE	0		0.319557
1	1046518	C	T	AGRN	Benign	0	FALSE	0		0.317898
1	1046519	G	A	AGRN	Other	0	FALSE	2		0.316257					0.0059375
1	1046524	C	T	AGRN	Benign	0	FALSE	0		0.313823
1	1046531	A	G	AGRN	Other	0	FALSE	2		0.316629
1	1046535	C	T	AGRN	Other	0	FALSE	2		0.319536
1	1046536	C	T	AGRN	Benign	0	FALSE	0		0.320776
1	1046541	C	T	AGRN	Other	0	FALSE	2		0.317015					0.0061375
1	1046542	G	A	AGRN	Benign	0	FALSE	0		0.316486
1	1046545	C	G	AGRN	Benign	0	FALSE	0		0.322645
1	1046551	A	G	AGRN	Benign	0	FALSE	0		0.318259					0.001425
1	1046553	G	A	AGRN	Other	0	FALSE	2		0.316073
1	1046559	G	A	AGRN	Other	0	FALSE	2		0.314389
1	1046562	C	A	AGRN	Benign	0	FALSE	2		0.317228					0.223
1	1046568	C	G	AGRN	Other	0	FALSE	2		0.317472
1	1046571	G	A	AGRN	Other	0	FALSE	2		0.318693
1	1046572	C	T	AGRN	Benign	0	FALSE	0		0.31447					0.034025
1	1046573	G	A	AGRN	Other	0	FALSE	2		0.317364
1	1046588	G	A	AGRN	Other	0	FALSE	2		0.316133					0.049125
1	1046589	T	C	AGRN	Other	0	FALSE	2		0.318142
1	1046596	C	T	AGRN	Benign	0	FALSE	0		0.317474
1	1046604	C	T	AGRN	Other	0	FALSE	2		0.31791
1	1046605	G	A	AGRN	Other	0	FALSE	0		0.315576
1	1046605	G	C	AGRN	Benign	0	FALSE	0		0.316432
1	1046606	G	A	AGRN	Other	0	FALSE	2		0.318525
1	1046614	C	A	AGRN	Benign	0	FALSE	0		0.319127
1	1046617	G	A	AGRN	Benign	0	FALSE	0		0.314844
1	1046637	G	A	AGRN	Other	0	FALSE	2		0.316621
1	1046638	C	G	AGRN	Other	0	FALSE	2		0.316366
1	1046638	C	T	AGRN	Benign	0	FALSE	0		0.315571					0.0946125
1	1046641	G	A	AGRN	Other	0	FALSE	0		0.313066
1	1046646	C	T	AGRN	Other	0	FALSE	2		0.315224					0.109738
1	1046647	G	A	AGRN	Benign	0	FALSE	0		0.317979
1	1046650	C	T	AGRN	Benign	0	FALSE	0		0.317695
1	1046651	G	A	AGRN	Other	0	FALSE	2		0.31611
1	1046670	G	A	AGRN	Other	0	FALSE	2		0.316838					0.28625
1	1046679	G	A	AGRN	Other	0	FALSE	2		0.314939
1	1046705	G	A	AGRN	Other	0	FALSE	2		0.31957
1	1046719	T	C	AGRN	Benign	0	FALSE	0		0.321942
1	1046721	G	T	AGRN	Other	0	TRUE	80.5329		0.321501
1	1046728	C	T	AGRN	Benign	0	FALSE	0		0.316095
1	1046736	G	A	AGRN	Pathogenic	1	TRUE	58.2434		0.999987
1	1046741	C	T	AGRN	Other	0	FALSE	0		0.0756451
1	1046807	C	T	AGRN	Other	0	FALSE	0		0.316985	0.208762
1	1046808	G	A	AGRN	Benign	0	FALSE	0		0.317442	0.275317
1	1046809	C	T	AGRN	Benign	0	FALSE	0		0.31568	0.225755
1	1046810	G	A	AGRN	Benign	0	FALSE	0		0.317052	0.288248
1	1046813	T	G	AGRN	Other	0	FALSE	0		0.635809	0.300378
1	1046824	C	A	AGRN	Benign	0	FALSE	0		0.316958					0.00045
1	1046824	C	T	AGRN	Benign	0	FALSE	0		0.317003
1	1046825	G	A	AGRN	Other	0	FALSE	2		0.316546
1	1046833	G	C	AGRN	Benign	0	FALSE	2		0.317412					1.25e-05
1	1046833	G	T	AGRN	Other	0	FALSE	2		0.315853
1	1046836	G	A	AGRN	Benign	0	FALSE	0		0.0811438
1	1046841	G	A	AGRN	Other	0	FALSE	2		0.0786379
1	1046845	C	T	AGRN	Benign	0	FALSE	0		0.0762434
1	1046846	G	A	AGRN	Other	0	FALSE	2		0.0783835					0.122175
1	1046854	C	G	AGRN	Benign	0	FALSE	0		0.0821723
1	1046861	C	A	AGRN	Other	0	FALSE	2		0.0802077
1	1046865	C	T	AGRN	Other	0	FALSE	2		0.0776877
1	1046869	C	T	AGRN	Benign	0	FALSE	0		0.0751179					0.0002875
1	1046870	G	A	AGRN	Other	0	FALSE	2		0.0796735
1	1046887	C	T	AGRN	Benign	0	FALSE	0		0.0751874
1	1046893	C	T	AGRN	Benign	0	FALSE	0		0.0786304
1	1046894	G	A	AGRN	Other	0	FALSE	2		0.0789228
1	1046896	G	A	AGRN	Benign	0	FALSE	0		0.0792978
1	1046897	T	A	AGRN	Other	0	FALSE	2		0.0800791
1	1046897	T	C	AGRN	Benign	0	FALSE	0		0.0797153
1	1046912	G	A	AGRN	Other	0	FALSE	2		0.0767405
1	1046917	G	A	AGRN	Benign	0	FALSE	0		0.0793276
1	1046922	C	A	AGRN	Other	0	FALSE	2		0.0778365
1	1046922	C	T	AGRN	Other	0	FALSE	2		0.0768476
1	1046923	G	A	AGRN	Benign	0	FALSE	0		0.077418
1	1046929	G	A	AGRN	Benign	0	FALSE	0		0.0781774
1	1046934	A	G	AGRN	Other	0	FALSE	2		0.0738033
1	1046935	C	T	AGRN	Benign	0	FALSE	0		0.0774277
1	1046956	C	T	AGRN	Other	0	FALSE	0		0.574093
1	1046967	C	T	AGRN	Benign	0	FALSE	0		0.157296
1	1046976	G	A	AGRN	Benign	0	FALSE	0		0.0786125
1	1047023	C	T	AGRN	Benign	0	FALSE	0		0.0783196					0.00525
1	1047064	A	G	AGRN	Benign	0	FALSE	0							0.092575
1	1047082	T	C	AGRN	Benign	0	FALSE	0
1	1047092	G	T	AGRN	Benign	0	FALSE	0
1	1047102	C	T	AGRN	Benign	0	FALSE	0							0.0044375
1	1047104	C	T	AGRN	Benign	0	FALSE	0							0.0217875
1	1047133	T	C	AGRN	Benign	0	FALSE	0							0.128
1	1047193	C	T	AGRN	Benign	0	FALSE	0
1	1047324	C	T	AGRN	Other	0	FALSE	0		0.975953	0.214267
1	1047340	C	A	AGRN	Other	0	FALSE	2		0.279971
1	1047342	A	G	AGRN	Benign	0	FALSE	2		0.282444					0.32
1	1047346	C	T	AGRN	Benign	0	FALSE	0		0.279365					0.00375
1	1047347	G	A	AGRN	Other	0	FALSE	2		0.282456
1	1047354	A	C	AGRN	Other	0	FALSE	2		0.279945
1	1047368	G	A	AGRN	Other	0	FALSE	2		0.282017
1	1047373	C	T	AGRN	Other	0	FALSE	0		0.279688
1	1047376	G	A	AGRN	Benign	0	FALSE	0		0.282538
1	1047385	C	T	AGRN	Benign	0	FALSE	0		0.278017					0.115888
1	1047391	G	A	AGRN	Benign	0	FALSE	0		0.281303					0.0007875
1	1047392	C	T	AGRN	Other	0	FALSE	2		0.283996
1	1047394	C	T	AGRN	Benign	0	FALSE	0		0.28469
1	1047398	A	G	AGRN	Other	0	FALSE	2		0.281971
1	1047403	T	C	AGRN	Benign	0	FALSE	0		0.285338					0.0060125
1	1047408	C	T	AGRN	Other	0	FALSE	2		0.289017
1	1047424	C	T	AGRN	Benign	0	FALSE	0		0.278542					0.053725
1	1047425	G	A	AGRN	Other	0	FALSE	2		0.281914
1	1047439	G	A	AGRN	Benign	0	FALSE	0		0.283687					0.0357375
1	1047453	C	A	AGRN	Other	0	FALSE	2		0.118138
1	1047454	C	T	AGRN	Other	0	FALSE	0		0.76586
1	1047461	C	T	AGRN	Benign	0	FALSE	0		0.21355					0.0001625
1	1047462	G	A	AGRN	Benign	0	FALSE	0		0.671274
1	1047464	G	C	AGRN	Benign	0	FALSE	0		0.115027					0.053
1	1047468	G	A	AGRN	Benign	0	FALSE	0		0.281346
1	1047526	G	A	AGRN	Benign	0	FALSE	0		0.696686	0.39527
1	1047555	G	C	AGRN	Benign	0	FALSE	0		0.696219	0.32054
1	1047561	T	C	AGRN	Benign	0	FALSE	0		0.692627	0.416979				0.03055
1	1047566	G	-	AGRN	Benign	0	FALSE	0
1	1047567	C	T	AGRN	Benign	0	FALSE	0		0.850553	0.424001
1	1047570	C	T	AGRN	Other	0	FALSE	0		0.985937	0.45628
1	1047573	C	T	AGRN	Other	0	FALSE	0		0.943304
1	1047578	C	T	AGRN	Benign	0	FALSE	0		0.695376
1	1047579	G	A	AGRN	Other	0	FALSE	2		0.692841
1	1047580	A	G	AGRN	Other	0	FALSE	2		0.694411
1	1047581	C	T	AGRN	Benign	0	FALSE	0		0.694038
1	1047582	C	G	AGRN	Other	0	FALSE	2		0.70214
1	1047588	C	T	AGRN	Other	0	FALSE	2		0.69541
1	1047589	G	A	AGRN	Benign	0	TRUE	4.5		0.691772
1	1047595	C	T	AGRN	Other	0	FALSE	2		0.689722
1	1047598	A	G	AGRN	Other	0	FALSE	2		0.693178
1	1047599	C	T	AGRN	Benign	0	FALSE	0		0.690888
1	1047600	G	A	AGRN	Other	0	FALSE	2		0.692532
1	1047602	C	T	AGRN	Benign	0	FALSE	0		0.682948
1	1047608	G	A	AGRN	Benign	0	FALSE	0		0.690297
1	1047614	T	C	AGRN	Benign	0	FALSE	0		0.700534					0.0904375
1	1047616	G	A	AGRN	Other	0	FALSE	2		0.688405
1	1047624	C	A	AGRN	Other	0	FALSE	2		0.695403					0.29625
1	1047624	C	T	AGRN	Other	0	FALSE	2		0.696166
1	1047625	G	A	AGRN	Other	0	FALSE	2		0.695445
1	1047625	G	C	AGRN	Other	0	FALSE	2		0.691334
1	1047626	C	T	AGRN	Benign	0	FALSE	0		0.696004					0.0291125
1	1047630	C	T	AGRN	Other	0	FALSE	2		0.692177
1	1047631	G	A	AGRN	Other	0	FALSE	2		0.698981					0.28625
1	1047635	C	G	AGRN	Other	0	FALSE	2		0.695487
1	1047641	G	A	AGRN	Benign	0	FALSE	0		0.704091
1	1047654	G	A	AGRN	Other	0	FALSE	2		0.695355
1	1047654	G	T	AGRN	Other	0	FALSE	2		0.696175
1	1047657	C	T	AGRN	Other	0	FALSE	2		0.698976					0.29875
1	1047659	C	T	AGRN	Benign	0	FALSE	0		0.696103
1	1047663	A	G	AGRN	Other	0	FALSE	2		0.698872					0.17375
1	1047675	C	T	AGRN	Other	0	FALSE	2		0.693862
1	1047695	C	T	AGRN	Benign	0	FALSE	0		0.939314
1	1047697	G	C	AGRN	Benign	0	FALSE	0		0.94492
1	1047772	C	G	AGRN	Benign	0	FALSE	0		0.69923	0.26632
1	1047779	C	T	AGRN	Other	0	FALSE	2		0.936446
1	1047782	C	A	AGRN	Other	0	FALSE	2		0.944236
1	1047786	C	T	AGRN	Benign	0	FALSE	0		0.933852
1	1047789	G	A	AGRN	Benign	0	FALSE	0		0.947132
1	1047795	C	T	AGRN	Benign	0	FALSE	0		0.941269
1	1047798	C	T	AGRN	Benign	0	FALSE	0		0.938482
1	1047799	G	A	AGRN	Other	0	FALSE	2		0.940605
1	1047805	C	T	AGRN	Other	0	FALSE	2		0.942525
1	1047806	G	A	AGRN	Other	0	FALSE	2		0.942269
1	1047814	C	T	AGRN	Other	0	FALSE	2		0.940443
1	1047817	C	T	AGRN	Other	0	FALSE	2		0.939116
1	1047829	G	A	AGRN	Other	0	FALSE	2		0.946308
1	1047829	G	C	AGRN	Other	0	FALSE	2		0.945189
1	1047837	G	A	AGRN	Benign	0	FALSE	0		0.925838
1	1047838	C	A	AGRN	Other	0	FALSE	2		0.929165
1	1047838	C	T	AGRN	Other	0	FALSE	2		0.975039
1	1047839	G	A	AGRN	Other	0	FALSE	2		0.920689
1	1047841	C	T	AGRN	Other	0	FALSE	2		0.919051
1	1047842	G	A	AGRN	Other	0	FALSE	2		0.921897
1	1047845	C	T	AGRN	Other	0	FALSE	2		0.920611
1	1047859	C	T	AGRN	Other	0	FALSE	2		0.918641					0.30875
1	1047862	C	T	AGRN	Other	0	FALSE	2		0.943764
1	1047863	C	A	AGRN	Other	0	FALSE	2		0.916821
1	1047863	C	T	AGRN	Benign	0	FALSE	2		0.986449
1	1047864	G	A	AGRN	Benign	0	FALSE	0		0.937574
1	1047865	C	A	AGRN	Other	0	FALSE	2		0.944225
1	1047867	G	A	AGRN	Benign	0	FALSE	0		0.221661
1	1047868	C	T	AGRN	Pathogenic	1	FALSE	837.882		0.211665
1	1047870	G	C	AGRN	Other	0	FALSE	2		0.218106
1	1047871	G	A	AGRN	Other	0	FALSE	2		0.225417
1	1047875	A	G	AGRN	Other	0	FALSE	2		0.222559
1	1047876	C	T	AGRN	Other	0	FALSE	0		0.215575
1	1047879	G	A	AGRN	Benign	0	FALSE	0		0.219738
1	1047881	G	A	AGRN	Other	0	FALSE	2		0.217586
1	1047894	T	C	AGRN	Other	0	FALSE	0		0.0736698
1	1047901	C	T	AGRN	Other	0	FALSE	0		0.0135056
1	1047902	G	A	AGRN	Benign	0	FALSE	0		0.0888497
1	1047914	G	A	AGRN	Benign	0	FALSE	0		0.240343
1	1047961	C	T	AGRN	Benign	0	FALSE	0		0.235905					0.0424125
1	1048006	C	T	AGRN	Other	0	FALSE	0		0.763126	0.304096
1	1048007	G	A	AGRN	Benign	0	TRUE	1		0.983493	0.828848
1	1048020	C	T	AGRN	Other	0	FALSE	2		0.244634
1	1048021	C	T	AGRN	Other	0	FALSE	2		0.240172
1	1048022	T	C	AGRN	Benign	0	FALSE	0		0.24286
1	1048024	C	T	AGRN	Other	0	FALSE	2		0.242154
1	1048025	G	A	AGRN	Benign	0	FALSE	0		0.245849
1	1048033	C	T	AGRN	Other	0	FALSE	2		0.244654
1	1048043	G	A	AGRN	Benign	0	FALSE	0		0.245469
1	1048055	T	A	AGRN	Benign	0	FALSE	0		0.243808
1	1048061	G	A	AGRN	Benign	0	FALSE	0		0.247554
1	1048063	G	A	AGRN	Other	0	FALSE	2		0.248858					0.0559375
1	1048069	C	T	AGRN	Other	0	FALSE	2		0.24339					0.185125
1	1048070	G	A	AGRN	Benign	0	FALSE	0		0.244383
1	1048075	G	A	AGRN	Other	0	FALSE	2		0.243452
1	1048079	C	T	AGRN	Benign	0	FALSE	0		0.245254
1	1048081	C	A	AGRN	Other	0	FALSE	2		0.244677
1	1048088	A	G	AGRN	Benign	0	FALSE	0		0.245853
1	1048090	C	T	AGRN	Other	0	FALSE	2		0.243893
1	1048091	G	A	AGRN	Benign	0	FALSE	0		0.245037
1	1048093	G	T	AGRN	Other	0	FALSE	2		0.246317
1	1048094	C	T	AGRN	Benign	0	FALSE	0		0.246621
1	1048099	C	T	AGRN	Other	0	FALSE	2		0.244186
1	1048100	G	A	AGRN	Benign	0	FALSE	0		0.244657					0.0050875
1	1048104	T	C	AGRN	Other	0	FALSE	2		0.243711
1	1048116	C	A	AGRN	Other	0	FALSE	2		0.246644
1	1048119	C	T	AGRN	Other	0	FALSE	2		0.242532
1	1048120	G	A	AGRN	Other	0	FALSE	2		0.24465
1	1048121	G	A	AGRN	Benign	0	FALSE	0		0.246659
1	1048125	C	T	AGRN	Other	0	FALSE	2		0.245473
1	1048126	C	T	AGRN	Benign	0	FALSE	2		0.245237
1	1048127	G	A	AGRN	Benign	0	FALSE	0		0.244288					0.0123
1	1048130	C	A	AGRN	Other	0	FALSE	2		0.24666
1	1048152	G	A	AGRN	Other	0	FALSE	2		0.24448
1	1048165	C	T	AGRN	Other	0	FALSE	2		0.244548
1	1048170	G	A	AGRN	Other	0	FALSE	2		0.244483
1	1048183	G	A	AGRN	Other	0	FALSE	2		0.243988
1	1048183	G	T	AGRN	Other	0	FALSE	2		0.2443
1	1048185	C	T	AGRN	Other	0	FALSE	2		0.242468
1	1048186	G	A	AGRN	Benign	0	FALSE	2		0.243609
1	1048193	C	A	AGRN	Benign	0	FALSE	0		0.246227
1	1048196	C	G	AGRN	Benign	0	FALSE	0		0.248181
1	1048196	C	T	AGRN	Benign	0	FALSE	0		0.246048
1	1048210	G	A	AGRN	Other	0	FALSE	2		0.244485
1	1048212	G	A	AGRN	Other	0	FALSE	2		0.246028
1	1048218	G	A	AGRN	Other	0	FALSE	2		0.243996
1	1048221	C	T	AGRN	Other	0	FALSE	2		0.243974
1	1048224	C	T	AGRN	Benign	0	FALSE	2		0.242936
1	1048231	C	T	AGRN	Other	0	FALSE	2		0.244983
1	1048232	G	A	AGRN	Benign	0	FALSE	0		0.244223
1	1048234	C	G	AGRN	Other	0	FALSE	2		0.244867
1	1048235	C	A	AGRN	Benign	0	FALSE	0		0.247239
1	1048244	G	A	AGRN	Benign	0	FALSE	0		0.245437
1	1048280	C	T	AGRN	Benign	0	FALSE	0		0.243488
1	1048281	G	A	AGRN	Benign	0	TRUE	70.9079		0.245854
1	1048281	G	C	AGRN	Other	0	FALSE	2		0.248694
1	1048286	G	A	AGRN	Benign	0	FALSE	0		0.247983
1	1048310	C	T	AGRN	Other	0	FALSE	0		0.242221
1	1048311	G	A	AGRN	Other	0	FALSE	2		0.247231
1	1048315	G	A	AGRN	Benign	0	FALSE	2		0.24923					0.0011
1	1048321	C	A	AGRN	Other	0	FALSE	2		0.245673
1	1048322	C	T	AGRN	Benign	0	FALSE	0		0.243174
1	1048326	A	C	AGRN	Other	0	FALSE	2		0.245225
1	1048333	C	T	AGRN	Benign	0	FALSE	2		0.245318
1	1048334	G	A	AGRN	Benign	0	FALSE	0		0.245674
1	1048350	G	A	AGRN	Other	0	FALSE	2		0.244767
1	1048353	G	A	AGRN	Other	0	FALSE	2		0.244144
1	1048390	G	A	AGRN	Benign	0	FALSE	0		0.246834
1	1048545	C	A	AGRN	Benign	0	FALSE	0		0.30624
1	1048636	G	A	AGRN	Benign	0	FALSE	0		0.303917
1	1048653	C	T	AGRN	Benign	0	FALSE	0		0.305748
1	1048681	C	T	AGRN	Benign	0	FALSE	0		0.304191
1	1048722	G	A	AGRN	Benign	0	FALSE	0		0.305762
1	1048768	-	A	AGRN	Benign	0	FALSE	0
1	1048822	A	G	AGRN	Benign	0	FALSE	0		0.304717	0.56194				0.0078625
1	1048849	C	T	AGRN	Benign	0	FALSE	0		0.306919	0.217646
1	1048851	C	T	AGRN	Benign	0	FALSE	0		0.305757	0.263219
1	1048855	C	T	AGRN	Benign	0	FALSE	0		0.303879	0.218651
1	1048864	C	T	AGRN	Other	0	FALSE	0		0.960725	0.440859
1	1048874	C	T	AGRN	Benign	0	FALSE	0		0.304115					0.003875
1	1048875	G	A	AGRN	Other	0	FALSE	2		0.305235					0.0856
1	1048877	C	T	AGRN	Benign	0	FALSE	0		0.307398
1	1048881	G	T	AGRN	Other	0	FALSE	2		0.305281
1	1048885	C	T	AGRN	Other	0	FALSE	2		0.304241					0.29625
1	1048886	G	A	AGRN	Other	0	FALSE	0		0.304852
1	1048892	C	G	AGRN	Other	0	FALSE	2		0.304453
1	1048892	C	T	AGRN	Benign	0	FALSE	0		0.302521					0.002225
1	1048899	C	T	AGRN	Other	0	FALSE	2		0.305109
1	1048900	G	A	AGRN	Benign	0	FALSE	2		0.305082					0.020375
1	1048904	C	T	AGRN	Benign	0	FALSE	0		0.303972
1	1048922	T	C	AGRN	Benign	0	FALSE	0		0.304726					0.0076
1	1048926	C	T	AGRN	Other	0	FALSE	2		0.30513
1	1048928	C	T	AGRN	Benign	0	FALSE	0		0.304887
1	1048939	C	T	AGRN	Other	0	FALSE	2		0.305923					0.31
1	1048944	C	T	AGRN	Other	0	FALSE	2		0.303853					0.33125
1	1048961	C	G	AGRN	Other	0	FALSE	2		0.303875
1	1048962	C	T	AGRN	Other	0	FALSE	2		0.30413
1	1048963	G	A	AGRN	Other	0	FALSE	2		0.306707					0.355
1	1048966	C	T	AGRN	Other	0	FALSE	2		0.304183
1	1048974	C	T	AGRN	Other	0	FALSE	2		0.303589
1	1048982	G	A	AGRN	Benign	0	FALSE	0		0.307323
1	1048986	C	T	AGRN	Benign	0	FALSE	0		0.30298
1	1048988	G	A	AGRN	Benign	0	FALSE	0		0.30356
1	1048989	C	T	AGRN	Benign	0	FALSE	0		0.303505
1	1048994	C	T	AGRN	Benign	0	FALSE	0		0.304359
1	1048995	A	G	AGRN	Other	0	FALSE	2		0.307155
1	1048997	T	C	AGRN	Benign	0	FALSE	0		0.307779
1	1048999	G	A	AGRN	Other	0	FALSE	2		0.305118
1	1049008	G	A	AGRN	Other	0	FALSE	2		0.305539
1	1049009	G	C	AGRN	Benign	0	FALSE	0		0.308328
1	1049021	C	T	AGRN	Benign	0	FALSE	0		0.303322
1	1049022	C	T	AGRN	Benign	0	FALSE	0		0.304441
1	1049028	T	C	AGRN	Benign	0	FALSE	0		0.305896
1	1049032	C	T	AGRN	Other	0	FALSE	2		0.304743					0.24
1	1049033	G	A	AGRN	Benign	0	FALSE	0		0.305292
1	1049046	C	A	AGRN	Other	0	FALSE	2		0.305895
1	1049046	C	T	AGRN	Benign	0	FALSE	2		0.305946					0.26375
1	1049047	G	A	AGRN	Other	0	FALSE	2		0.305879
1	1049048	C	G	AGRN	Benign	0	FALSE	0		0.304126
1	1049048	C	T	AGRN	Benign	0	FALSE	0		0.305397					0.0007375
1	1049058	A	G	AGRN	Other	0	FALSE	2		0.989078
1	1049065	C	T	AGRN	Benign	0	FALSE	0		0.0333072
1	1049066	G	A	AGRN	Benign	0	FALSE	0		0.179754
1	1049068	G	A	AGRN	Benign	0	FALSE	0		0.384479
1	1049070	A	T	AGRN	Benign	0	FALSE	0		0.205835
1	1049075	A	G	AGRN	Benign	0	FALSE	0		0.304744
1	1049076	C	T	AGRN	Benign	0	FALSE	0		0.306347					0.0049375
1	1049077	G	-	AGRN	Benign	0	FALSE	0
1	1049077	G	A	AGRN	Benign	0	FALSE	0		0.306569
1	1049077	G	C	AGRN	Benign	0	FALSE	0		0.307231
1	1049109	G	T	AGRN	Benign	0	FALSE	0		0.307098
1	1049112	-	G	AGRN	Benign	0	FALSE	0
1	1049112	G	-	AGRN	Benign	0	FALSE	0
1	1049115	C	-	AGRN	Benign	0	FALSE	0
1	1049225	C	T	AGRN	Benign	0	FALSE	0		0.107141	0.139595
1	1049230	C	T	AGRN	Benign	0	FALSE	0		0.96403	0.133192
1	1049242	C	T	AGRN	Benign	0	FALSE	0		0.782164
1	1049247	G	A	AGRN	Other	0	FALSE	2		0.790264					0.31125
1	1049250	C	T	AGRN	Other	0	FALSE	2		0.78051					0.30875
1	1049251	G	A	AGRN	Benign	0	FALSE	0		0.785611
1	1049256	C	T	AGRN	Other	0	FALSE	2		0.777398
1	1049257	G	A	AGRN	Benign	0	FALSE	0		0.783415					0.000925
1	1049260	G	A	AGRN	Benign	0	FALSE	0		0.785734					0.0012625
1	1049274	C	T	AGRN	Other	0	FALSE	2		0.781942
1	1049275	C	T	AGRN	Benign	0	FALSE	0		0.783914
1	1049276	G	A	AGRN	Other	0	FALSE	2		0.783889
1	1049280	C	T	AGRN	Other	0	FALSE	2		0.7835
1	1049281	G	A	AGRN	Benign	0	FALSE	0		0.784975
1	1049289	C	T	AGRN	Benign	0	FALSE	2		0.782702
1	1049290	G	A	AGRN	Benign	0	FALSE	0		0.785964
1	1049293	C	A	AGRN	Benign	0	FALSE	0		0.785943
1	1049303	C	T	AGRN	Other	0	FALSE	2		0.781867					0.3225
1	1049304	G	A	AGRN	Other	0	FALSE	2		0.78414
1	1049308	G	A	AGRN	Benign	0	FALSE	0		0.775246
1	1049316	C	A	AGRN	Other	0	FALSE	2		0.787614
1	1049322	A	G	AGRN	Other	0	FALSE	2		0.787859
1	1049323	C	T	AGRN	Benign	0	FALSE	0		0.785399
1	1049330	C	T	AGRN	Other	0	FALSE	2		0.780602
1	1049331	G	A	AGRN	Other	0	FALSE	2		0.783576
1	1049332	G	C	AGRN	Benign	0	FALSE	0		0.790483
1	1049334	G	C	AGRN	Other	0	FALSE	2		0.787866
1	1049339	C	G	AGRN	Other	0	FALSE	2		0.792259
1	1049343	C	G	AGRN	Other	0	FALSE	2		0.777614
1	1049343	C	T	AGRN	Other	0	FALSE	2		0.781934
1	1049344	G	A	AGRN	Other	0	FALSE	0		0.783029
1	1049360	C	T	AGRN	Other	0	FALSE	2		0.788127
1	1049371	C	T	AGRN	Other	0	FALSE	0		0.779293
1	1049372	G	A	AGRN	Other	0	FALSE	2		0.783284					0.21875
1	1049387	A	G	AGRN	Other	0	FALSE	2		0.786663
1	1049389	C	T	AGRN	Benign	0	FALSE	0		0.780355					0.0010625
1	1049390	G	A	AGRN	Other	0	FALSE	2		0.731007
1	1049392	C	T	AGRN	Benign	0	FALSE	0		0.991655
1	1049395	C	T	AGRN	Benign	0	FALSE	0		0.215083
1	1049407	C	T	AGRN	Benign	0	FALSE	0		0.217981
1	1049410	A	C	AGRN	Benign	0	FALSE	0		0.219653
1	1049413	C	T	AGRN	Other	0	FALSE	0		0.214893
1	1049414	C	T	AGRN	Other	0	FALSE	2		0.218936
1	1049425	C	A	AGRN	Benign	0	FALSE	0		0.215106					0.0119625
1	1049425	C	T	AGRN	Benign	0	FALSE	0		0.210102
1	1049428	C	T	AGRN	Benign	0	FALSE	0		0.212787
1	1049440	C	G	AGRN	Other	0	FALSE	2		0.217335
1	1049444	G	A	AGRN	Other	0	FALSE	2		0.218098
1	1049449	C	T	AGRN	Benign	0	FALSE	0		0.448817					0.0011875
1	1049450	G	A	AGRN	Other	0	FALSE	2		0.0882065					0.193125
1	1049467	G	C	AGRN	Benign	0	FALSE	0		0.21739					0.1068
1	1049471	G	A	AGRN	Benign	0	FALSE	0		0.216873
1	1049480	C	T	AGRN	Benign	0	FALSE	0		0.215818					0.0003125
1	1049501	C	G	AGRN	Benign	0	FALSE	0		0.216952
1	1049508	A	G	AGRN	Benign	0	FALSE	0		0.217072					0.0061375
1	1049546	G	A	AGRN	Benign	0	FALSE	0		0.408478	0.751207				0.0013875
1	1049552	C	T	AGRN	Benign	0	FALSE	0		0.0115188	0.259325
1	1049556	C	T	AGRN	Benign	0	FALSE	0		0.0175163	0.257367
1	1049567	G	A	AGRN	Benign	0	FALSE	2		0.0743793					0.2925
1	1049568	C	T	AGRN	Other	0	FALSE	2		0.540473					0.0046125
1	1049569	G	A	AGRN	Benign	0	FALSE	0		0.148871
1	1049577	G	A	AGRN	Other	0	FALSE	2		0.149757
1	1049585	G	A	AGRN	Other	0	FALSE	2		0.149415
1	1049591	G	A	AGRN	Benign	0	FALSE	2		0.149704
1	1049593	C	T	AGRN	Benign	0	FALSE	0		0.148205
1	1049597	C	T	AGRN	Benign	0	FALSE	0		0.148133
1	1049605	G	A	AGRN	Benign	0	FALSE	0		0.157048
1	1049612	C	T	AGRN	Other	0	FALSE	2		0.149014					0.3
1	1049613	G	A	AGRN	Other	0	FALSE	2		0.149123					0.3325
1	1049618	C	T	AGRN	Benign	0	FALSE	0		0.147554
1	1049623	C	T	AGRN	Benign	0	FALSE	0		0.149309					0.00905
1	1049629	C	T	AGRN	Benign	0	FALSE	0		0.146751
1	1049636	C	T	AGRN	Other	0	FALSE	2		0.148318
1	1049637	G	A	AGRN	Other	0	FALSE	2		0.149228
1	1049638	C	A	AGRN	Other	0	FALSE	0		0.151467
1	1049653	T	G	AGRN	Other	0	FALSE	2		0.148362
1	1049656	G	T	AGRN	Benign	0	FALSE	0		0.152902
1	1049659	G	A	AGRN	Benign	0	FALSE	0		0.150659
1	1049663	G	T	AGRN	Other	0	FALSE	2		0.151817					0.07045
1	1049672	C	T	AGRN	Pathogenic	1	FALSE	534.947		0.151156
1	1049673	G	A	AGRN	Other	0	FALSE	2		0.148848
1	1049677	C	T	AGRN	Benign	0	TRUE	20.5		0.15052
1	1049684	G	A	AGRN	Other	0	FALSE	2		0.150299					0.30125
1	1049690	G	A	AGRN	Other	0	FALSE	2		0.149214					0.27375
1	1049695	C	T	AGRN	Benign	0	FALSE	0		0.147931
1	1049696	G	A	AGRN	Other	0	FALSE	2		0.151766					0.275
1	1049702	C	T	AGRN	Other	0	FALSE	2		0.149392
1	1049703	A	G	AGRN	Other	0	FALSE	2		0.151765
1	1049705	C	T	AGRN	Other	0	FALSE	2		0.153021
1	1049711	C	T	AGRN	Benign	0	FALSE	0		0.148327
1	1049720	C	G	AGRN	Other	0	FALSE	2		0.154989
1	1049721	C	T	AGRN	Other	0	FALSE	2		0.152994
1	1049731	C	T	AGRN	Other	0	FALSE	0		0.148792
1	1049734	G	A	AGRN	Benign	0	FALSE	0		0.157438
1	1049745	A	G	AGRN	Benign	0	FALSE	2		0.153292
1	1049746	G	C	AGRN	Benign	0	FALSE	2		0.149928
1	1049764	G	A	AGRN	Benign	0	FALSE	0		0.154593
1	1049776	G	A	AGRN	Benign	0	FALSE	0		0.149701
1	1049779	C	G	AGRN	Other	0	FALSE	2		0.152782
1	1049779	C	T	AGRN	Benign	0	FALSE	0		0.149955
1	1049781	C	T	AGRN	Other	0	FALSE	2		0.151319
1	1049782	G	A	AGRN	Benign	0	FALSE	0		0.149613
1	1049783	C	T	AGRN	Other	0	FALSE	2		0.151962
1	1049785	C	T	AGRN	Benign	0	FALSE	0		0.151064
1	1049786	G	A	AGRN	Other	0	FALSE	2		0.149342
1	1049789	C	T	AGRN	Other	0	FALSE	2		0.151282
1	1049790	G	T	AGRN	Other	0	FALSE	2		0.150447
1	1049791	C	T	AGRN	Benign	0	FALSE	0		0.668738
1	1049792	G	A	AGRN	Other	0	FALSE	2		0.0478511
1	1049794	C	T	AGRN	Other	0	FALSE	0		0.904603					0.0014125
1	1049795	G	A	AGRN	Other	0	TRUE	273.553		0.999832
1	1049809	C	T	AGRN	Benign	0	FALSE	0		0.405876					0.0009
1	1049814	C	T	AGRN	Other	0	FALSE	0		0.397015
1	1049859	C	T	AGRN	Benign	0	FALSE	0		0.377747	0.147006				0.000425
1	1049886	C	T	AGRN	Benign	0	FALSE	0		0.149816	0.148119				0.02
1	1049895	C	T	AGRN	Benign	0	FALSE	0		0.245108	0.148472
1	1049903	G	C	AGRN	Other	0	FALSE	2		0.988579
1	1049910	C	T	AGRN	Benign	0	FALSE	0		0.378982					0.00465
1	1049916	C	T	AGRN	Benign	0	FALSE	0		0.378021
1	1049925	G	A	AGRN	Benign	0	FALSE	0		0.370888
1	1049927	G	C	AGRN	Other	0	FALSE	2		0.378154
1	1049928	C	T	AGRN	Benign	0	FALSE	0		0.38006
1	1049931	C	T	AGRN	Benign	0	FALSE	0		0.375272
1	1049944	C	T	AGRN	Other	0	FALSE	2		0.391346
1	1049948	G	C	AGRN	Other	0	FALSE	2		0.376412
1	1049948	G	T	AGRN	Other	0	FALSE	2		0.37858
1	1049957	C	T	AGRN	Other	0	FALSE	2		0.36865
1	1049958	G	A	AGRN	Other	0	FALSE	0		0.380737
1	1049960	C	T	AGRN	Other	0	FALSE	2		0.374439
1	1049963	C	T	AGRN	Other	0	FALSE	2		0.381016
1	1049964	C	G	AGRN	Benign	0	FALSE	0		0.387559
1	1049968	C	T	AGRN	Other	0	FALSE	2		0.379783
1	1049969	G	A	AGRN	Other	0	FALSE	2		0.37764
1	1049979	C	T	AGRN	Benign	0	FALSE	0		0.380864
1	1049980	G	A	AGRN	Other	0	FALSE	2		0.376889					0.2015
1	1049985	T	C	AGRN	Benign	0	FALSE	0		0.386863
1	1049992	C	G	AGRN	Other	0	FALSE	2		0.387298
1	1049996	G	A	AGRN	Other	0	FALSE	2		0.381127
1	1049997	C	T	AGRN	Benign	0	TRUE	16		0.372573		0.556			0.197875
1	1049998	G	A	AGRN	Other	0	FALSE	2		0.377968
1	1050002	G	A	AGRN	Other	0	FALSE	2		0.37953
1	1050005	C	T	AGRN	Other	0	FALSE	2		0.392186
1	1050014	G	A	AGRN	Other	0	FALSE	2		0.37925					0.2405
1	1050027	C	A	AGRN	Other	0	FALSE	2		0.368902
1	1050029	G	C	AGRN	Other	0	FALSE	2		0.374456
1	1050041	G	A	AGRN	Other	0	FALSE	0		0.0355593
1	1050045	G	A	AGRN	Benign	0	FALSE	0		0.423407
1	1050046	C	T	AGRN	Other	0	FALSE	0		0.611629
1	1050047	G	A	AGRN	Benign	0	FALSE	0		0.621675
1	1050050	G	A	AGRN	Benign	0	FALSE	0		0.360619
1	1050053	C	T	AGRN	Benign	0	FALSE	0		0.379765
1	1050054	T	A	AGRN	Benign	0	FALSE	0		0.380125
1	1050064	G	-	AGRN	Benign	0	FALSE	0
1	1050066	G	T	AGRN	Benign	0	FALSE	0		0.38167					0.006875
1	1050067	G	T	AGRN	Benign	0	FALSE	0		0.381009					0.0026625
1	1050069	G	A	AGRN	Benign	0	FALSE	0		0.381106					0.015625
1	1050070	G	A	AGRN	Benign	0	FALSE	0		0.380753					0.007375
1	1050080	T	C	AGRN	Benign	0	FALSE	0		0.381249					0.0022875
1	1050129	G	A	AGRN	Benign	0	FALSE	0		0.379917					0.0066
1	1050223	C	T	AGRN	Benign	0	FALSE	0		0.235642	0.119779				0.0014375
1	1050234	C	T	AGRN	Benign	0	FALSE	0		0.416524
1	1050236	C	T	AGRN	Other	0	FALSE	2		0.688596
1	1050246	C	T	AGRN	Benign	0	FALSE	0		0.689537
1	1050247	G	A	AGRN	Other	0	FALSE	2		0.695022
1	1050256	C	T	AGRN	Other	0	FALSE	2		0.696691
1	1050257	C	A	AGRN	Other	0	FALSE	2		0.700723
1	1050264	G	A	AGRN	Other	0	FALSE	0		0.67815
1	1050267	T	C	AGRN	Benign	0	FALSE	0		0.697937
1	1050269	A	G	AGRN	Other	0	FALSE	2		0.691583
1	1050274	-	A	AGRN	Pathogenic	1	FALSE	77
1	1050274	A	G	AGRN	Other	0	FALSE	2		0.700905
1	1050277	G	A	AGRN	Other	0	FALSE	2		0.685512
1	1050284	C	G	AGRN	Other	0	FALSE	2		0.708457
1	1050285	C	G	AGRN	Benign	0	FALSE	0		0.699954
1	1050289	C	T	AGRN	Benign	0	FALSE	0		0.691786
1	1050292	G	C	AGRN	Other	0	FALSE	2		0.689836
1	1050304	C	T	AGRN	Benign	0	FALSE	0		0.682629
1	1050309	C	T	AGRN	Benign	0	FALSE	0		0.695129
1	1050311	C	T	AGRN	Other	0	FALSE	2		0.701941
1	1050319	C	A	AGRN	Other	0	FALSE	0		0.691973
1	1050319	C	T	AGRN	Benign	0	FALSE	2		0.692542					0.29125
1	1050320	G	A	AGRN	Other	0	FALSE	2		0.699913
1	1050326	T	C	AGRN	Other	0	FALSE	2		0.589329
1	1050332	C	T	AGRN	Other	0	FALSE	0		0.853991
1	1050333	G	A	AGRN	Benign	0	FALSE	0		0.4167
1	1050333	G	T	AGRN	Other	0	FALSE	0		0.472208
1	1050334	G	C	AGRN	Other	0	FALSE	0		0.998394
1	1050336	-	G	AGRN	Benign	0	FALSE	0
1	1050347	A	-	AGRN	Benign	0	FALSE	0
1	1050373	G	A	AGRN	Benign	0	FALSE	0		0.698077
1	1050413	C	T	AGRN	Benign	0	FALSE	0		0.699132	0.32187				0.0247125
1	1050417	A	G	AGRN	Benign	0	FALSE	0		0.69882	0.394274				0.0440875
1	1050430	G	A	AGRN	Benign	0	FALSE	0		0.40992
1	1050438	C	T	AGRN	Other	0	FALSE	2		0.419126
1	1050439	G	A	AGRN	Benign	0	FALSE	0		0.418573					0.0092875
1	1050446	G	A	AGRN	Benign	0	FALSE	2		0.425971
1	1050446	G	T	AGRN	Other	0	FALSE	2		0.42099					0.29625
1	1050449	G	A	AGRN	Pathogenic	1	FALSE	2		0.418817
1	1050462	G	A	AGRN	Other	0	FALSE	2		0.417651
1	1050465	G	A	AGRN	Other	0	FALSE	2		0.425157
1	1050473	G	A	AGRN	Other	0	FALSE	2		0.421767
1	1050475	C	T	AGRN	Benign	0	FALSE	0		0.421514					0.0291875
1	1050482	C	T	AGRN	Other	0	FALSE	2		0.41857
1	1050488	A	G	AGRN	Other	0	FALSE	2		0.424165
1	1050490	C	T	AGRN	Benign	0	FALSE	0		0.415442
1	1050502	G	A	AGRN	Benign	0	FALSE	0		0.416903
1	1050505	C	T	AGRN	Benign	0	FALSE	0		0.41621
1	1050506	G	A	AGRN	Other	0	FALSE	2		0.421421
1	1050520	C	T	AGRN	Benign	0	FALSE	0		0.407483					0.01755
1	1050521	G	A	AGRN	Other	0	FALSE	2		0.421725
1	1050525	C	T	AGRN	Other	0	FALSE	2		0.418225
1	1050526	G	A	AGRN	Benign	0	FALSE	0		0.417961
1	1050536	C	T	AGRN	Other	0	FALSE	2		0.416545
1	1050537	G	A	AGRN	Other	0	FALSE	2		0.42462
1	1050541	C	T	AGRN	Benign	0	FALSE	0		0.424472
1	1050542	C	G	AGRN	Other	0	FALSE	2		0.420397
1	1050543	G	A	AGRN	Other	0	FALSE	2		0.420822					0.2725
1	1050545	C	T	AGRN	Benign	0	FALSE	2		0.419326
1	1050546	G	A	AGRN	Other	0	FALSE	2		0.420289
1	1050547	C	T	AGRN	Benign	0	FALSE	0		0.422517
1	1050556	C	T	AGRN	Benign	0	FALSE	0		0.419101
1	1050557	C	T	AGRN	Other	0	FALSE	2		0.421859
1	1050558	G	A	AGRN	Other	0	FALSE	2		0.420751
1	1050563	G	A	AGRN	Other	0	FALSE	2		0.417571
1	1050571	C	T	AGRN	Other	0	TRUE	126.645		0.408789
1	1050575	G	C	AGRN	Pathogenic	1	FALSE	2		0.434823
1	1050583	G	A	AGRN	Benign	0	FALSE	0		0.424147					0.0032375
1	1050595	G	A	AGRN	Other	0	FALSE	0		0.00552412
1	1050596	G	T	AGRN	Other	0	FALSE	0		0.998808
1	1050598	C	T	AGRN	Benign	0	FALSE	0		0.341751
1	1050619	G	T	AGRN	Benign	0	FALSE	0		0.421641					0.0012
1	1050630	T	C	AGRN	Benign	0	FALSE	0		0.424176
1	1050658	G	A	AGRN	Benign	0	FALSE	0		0.421129
1	1050658	G	C	AGRN	Benign	0	FALSE	0		0.421251					0.0015
1	1050676	C	T	AGRN	Benign	0	FALSE	0		0.421234	0.147833
1	1050707	C	T	AGRN	Benign	0	FALSE	0		0.0404314	0.152546				0.0130625
1	1050717	C	G	AGRN	Other	0	FALSE	0		0.19889	0.211787
1	1050730	A	G	AGRN	Other	0	FALSE	2		0.0447526
1	1050731	G	A	AGRN	Other	0	FALSE	2		0.0473381
1	1050736	C	A	AGRN	Other	0	FALSE	2		0.0446279					0.29875
1	1050737	C	T	AGRN	Other	0	FALSE	2		0.0413402
1	1050744	C	T	AGRN	Benign	0	FALSE	0		0.0438447
1	1050747	G	T	AGRN	Benign	0	FALSE	0		0.0459186
1	1050753	C	A	AGRN	Benign	0	FALSE	0		0.0439819					0.0319625
1	1050754	T	A	AGRN	Other	0	FALSE	2		0.044137
1	1050757	A	G	AGRN	Other	0	FALSE	2		0.0416796
1	1050763	G	T	AGRN	Pathogenic	1	FALSE	2		0.0460174
1	1050765	C	G	AGRN	Benign	0	FALSE	0		0.0453844
1	1050770	T	C	AGRN	Other	0	FALSE	2		0.0465262
1	1050780	C	T	AGRN	Benign	0	FALSE	0		0.0436191					0.002275
1	1050781	G	A	AGRN	Other	0	FALSE	2		0.0439297
1	1050784	C	T	AGRN	Other	0	FALSE	2		0.0446711					0.34875
1	1050785	G	A	AGRN	Other	0	FALSE	2		0.0435809					0.3875
1	1050785	G	C	AGRN	Other	0	FALSE	2		0.0430606
1	1050785	G	T	AGRN	Other	0	FALSE	2		0.044356
1	1050794	C	T	AGRN	Other	0	FALSE	2		0.0455196
1	1050799	C	T	AGRN	Other	0	FALSE	2		0.0422645
1	1050800	G	A	AGRN	Other	0	FALSE	2		0.0446004
1	1050805	G	C	AGRN	Other	0	FALSE	2		0.0456127
1	1050806	G	T	AGRN	Other	0	FALSE	2		0.0463707
1	1050807	C	T	AGRN	Benign	0	FALSE	0		0.0423936					0.0014
1	1050808	G	A	AGRN	Other	0	FALSE	2		0.0432782
1	1050810	C	T	AGRN	Benign	0	FALSE	0		0.0435607					0.0098125
1	1050828	G	C	AGRN	Benign	0	FALSE	0		0.0466664
1	1050831	G	A	AGRN	Benign	0	FALSE	0		0.0450343
1	1050836	C	T	AGRN	Other	0	FALSE	2		0.445337
1	1050837	G	A	AGRN	Other	0	FALSE	0		0.955919
1	1050844	G	A	AGRN	Benign	0	FALSE	0		0.00458451
1	1050846	T	C	AGRN	Benign	0	FALSE	0		0.00281962
1	1050846	T	G	AGRN	Benign	0	FALSE	0		0.00442363
1	1050854	G	A	AGRN	Benign	0	FALSE	0		0.0446834					0.001
1	1050855	C	G	AGRN	Benign	0	FALSE	0		0.044235
1	1050855	C	T	AGRN	Benign	0	FALSE	0		0.0446346
1	1050856	G	A	AGRN	Benign	0	FALSE	0		0.0448221
1	1050905	C	T	AGRN	Benign	0	FALSE	0		0.044764					0.0790625
1	1050906	C	T	AGRN	Benign	0	FALSE	0		0.0449478					0.118425
1	1051063	C	T	AGRN	Benign	0	FALSE	0		0.368788					0.0105375
1	1051079	C	T	AGRN	Benign	0	FALSE	0		0.36564
1	1051080	G	A	AGRN	Benign	0	FALSE	0		0.366171
1	1051237	C	A	AGRN	Benign	0	FALSE	0		0.361536	0.141029
1	1051243	G	T	AGRN	Benign	0	FALSE	0		0.00641466	0.123123
1	1051245	C	T	AGRN	Benign	0	FALSE	0		0.0291365	0.139431
1	1051248	C	T	AGRN	Benign	0	FALSE	0		0.214442	0.130209				0.0153375
1	1051257	C	T	AGRN	Other	0	FALSE	2		0.131434
1	1051258	G	A	AGRN	Benign	0	FALSE	0		0.129301
1	1051258	G	C	AGRN	Benign	0	FALSE	0		0.12672
1	1051260	A	C	AGRN	Other	0	FALSE	2		0.129215
1	1051264	C	T	AGRN	Benign	0	FALSE	0		0.125887
1	1051265	G	A	AGRN	Other	0	FALSE	2		0.128075
1	1051272	A	T	AGRN	Other	0	FALSE	2		0.131078
1	1051273	C	T	AGRN	Benign	0	FALSE	0		0.129611
1	1051275	T	C	AGRN	Pathogenic	1	FALSE	2		0.128607
1	1051279	G	A	AGRN	Other	0	FALSE	0		0.126748
1	1051284	C	T	AGRN	Other	0	FALSE	2		0.129725
1	1051292	G	A	AGRN	Other	0	FALSE	2		0.128348
1	1051293	T	C	AGRN	Other	0	FALSE	2		0.136248
1	1051298	G	T	AGRN	Other	0	FALSE	2		0.132883
1	1051299	G	A	AGRN	Other	0	FALSE	2		0.138707
1	1051304	C	T	AGRN	Other	0	FALSE	2		0.131765
1	1051306	C	T	AGRN	Benign	0	FALSE	0		0.130787
1	1051307	G	A	AGRN	Other	0	FALSE	2		0.127133
1	1051310	-	T	AGRN	Pathogenic	1	FALSE	77
1	1051324	C	T	AGRN	Benign	0	FALSE	0		0.129312
1	1051325	C	T	AGRN	Other	0	FALSE	2		0.129566
1	1051326	G	A	AGRN	Other	0	FALSE	2		0.129984
1	1051331	G	A	AGRN	Other	0	FALSE	2		0.127526
1	1051333	T	C	AGRN	Benign	0	FALSE	0		0.129954
1	1051336	C	T	AGRN	Benign	0	FALSE	0		0.130413
1	1051337	G	A	AGRN	Other	0	FALSE	2		0.129503
1	1051338	T	C	AGRN	Other	0	FALSE	2		0.133077
1	1051351	C	T	AGRN	Benign	0	FALSE	0		0.121441
1	1051352	G	A	AGRN	Other	0	FALSE	2		0.128274					0.0740625
1	1051352	G	C	AGRN	Other	0	FALSE	2		0.124562
1	1051354	C	T	AGRN	Benign	0	FALSE	0		0.141518
1	1051357	T	C	AGRN	Benign	0	FALSE	0		0.164979					0.0028
1	1051367	C	G	AGRN	Other	0	TRUE	2		0.865019
1	1051376	-	G	AGRN	Benign	0	FALSE	0
1	1051378	G	A	AGRN	Benign	0	FALSE	0		0.135596
1	1051380	G	A	AGRN	Benign	0	FALSE	0		0.219658
1	1051387	G	A	AGRN	Benign	0	FALSE	0		0.14341
1	1051448	T	C	AGRN	Benign	0	FALSE	0		0.130314	0.216712
1	1051454	T	C	AGRN	Other	0	FALSE	2		0.567553
1	1051461	C	T	AGRN	Benign	0	FALSE	0		0.145471
1	1051462	G	A	AGRN	Other	0	TRUE	39.5		0.143062
1	1051467	C	T	AGRN	Benign	0	FALSE	0		0.145294
1	1051469	G	A	AGRN	Other	0	FALSE	2		0.144916
1	1051470	C	A	AGRN	Benign	0	FALSE	0		0.146651
1	1051483	C	T	AGRN	Other	0	FALSE	2		0.147631
1	1051484	C	T	AGRN	Other	0	FALSE	2		0.145293
1	1051491	C	A	AGRN	Other	0	FALSE	2		0.145676
1	1051491	C	T	AGRN	Benign	0	FALSE	0		0.14375
1	1051492	G	A	AGRN	Other	0	FALSE	2		0.145516
1	1051495	C	T	AGRN	Benign	0	FALSE	0		0.142066
1	1051498	C	T	AGRN	Other	0	FALSE	2		0.141725
1	1051504	G	A	AGRN	Other	0	FALSE	2		0.149699
1	1051509	C	T	AGRN	Benign	0	FALSE	0		0.142956
1	1051510	G	A	AGRN	Other	0	FALSE	2		0.143816
1	1051515	G	A	AGRN	Benign	0	FALSE	0		0.144378
1	1051523	C	T	AGRN	Other	0	TRUE	84.0789		0.140158					0.144375
1	1051531	C	T	AGRN	Other	0	FALSE	2		0.148468
1	1051538	C	T	AGRN	Other	0	FALSE	2		0.148345
1	1051540	C	A	AGRN	Other	0	FALSE	0		0.145525					0.0969125
1	1051541	G	A	AGRN	Other	0	FALSE	2		0.145424					0.103725
1	1051547	C	T	AGRN	Other	0	FALSE	2		0.141995
1	1051548	A	G	AGRN	Benign	0	FALSE	0		0.145019					0.0398875
1	1051549	G	A	AGRN	Other	0	FALSE	2		0.14689
1	1051551	C	A	AGRN	Benign	0	FALSE	0		0.14781
1	1051565	A	G	AGRN	Other	0	FALSE	2		0.144343
1	1051579	G	A	AGRN	Other	0	FALSE	2		0.14572					0.0004375
1	1051581	C	T	AGRN	Benign	0	FALSE	0		0.145711
1	1051583	C	T	AGRN	Benign	0	FALSE	2		0.14692
1	1051584	G	A	AGRN	Benign	0	FALSE	0		0.144978
1	1051587	G	C	AGRN	Other	0	FALSE	2		0.147488
1	1051595	C	A	AGRN	Other	0	FALSE	2		0.144214
1	1051598	A	G	AGRN	Other	0	FALSE	2		0.146494
1	1051605	C	T	AGRN	Benign	0	FALSE	0		0.144146
1	1051606	C	T	AGRN	Benign	0	FALSE	0		0.143267
1	1051615	G	A	AGRN	Other	0	FALSE	2		0.145905
1	1051618	G	C	AGRN	Benign	0	FALSE	2		0.149934
1	1051629	A	C	AGRN	Benign	0	FALSE	0		0.161915
1	1051631	C	T	AGRN	Other	0	FALSE	2		0.146934
1	1051632	G	A	AGRN	Benign	0	FALSE	0		0.155313					0.0056
1	1051632	G	T	AGRN	Benign	0	FALSE	0		0.157664
1	1051637	G	T	AGRN	Other	0	FALSE	2		0.151789
1	1051638	C	G	AGRN	Other	0	FALSE	2		0.153393
1	1051638	C	T	AGRN	Other	0	FALSE	0		0.146495					0.02715
1	1051639	G	A	AGRN	Other	0	FALSE	2		0.146354
1	1051654	G	A	AGRN	Benign	0	FALSE	0		0.385408
1	1051657	A	C	AGRN	Benign	0	FALSE	0		0.141956
1	1051657	A	G	AGRN	Benign	0	FALSE	0		0.136561
1	1051661	G	C	AGRN	Benign	0	FALSE	0		0.147067
1	1051710	C	T	AGRN	Benign	0	FALSE	0		0.145254	0.14074
1	1051717	C	T	AGRN	Benign	0	FALSE	0		0.145812	0.157233
1	1051719	A	G	AGRN	Benign	0	FALSE	0		0.146488	0.206064
1	1051736	G	A	AGRN	Other	0	FALSE	2		0.154923
1	1051738	G	T	AGRN	Other	0	FALSE	2		0.144585
1	1051746	C	T	AGRN	Other	0	FALSE	2		0.137802					0.265
1	1051753	C	T	AGRN	Benign	0	FALSE	0		0.144477					0.0267625
1	1051754	G	A	AGRN	Other	0	FALSE	2		0.145323
1	1051762	C	T	AGRN	Benign	0	FALSE	0		0.144803
1	1051774	C	T	AGRN	Benign	0	FALSE	0		0.145065
1	1051775	G	A	AGRN	Other	0	FALSE	2		0.150427
1	1051778	C	T	AGRN	Other	0	FALSE	2		0.141565
1	1051779	G	A	AGRN	Other	0	FALSE	2		0.144631
1	1051786	T	A	AGRN	Other	0	FALSE	2		0.14393
1	1051790	G	A	AGRN	Other	0	FALSE	2		0.146184
1	1051793	T	G	AGRN	Other	0	FALSE	2		0.160197
1	1051807	G	A	AGRN	Benign	0	FALSE	0		0.142823
1	1051809	C	T	AGRN	Other	0	FALSE	2		0.151615
1	1051810	C	T	AGRN	Benign	0	FALSE	0		0.147227
1	1051811	G	A	AGRN	Benign	0	FALSE	2		0.103636					0.20575
1	1051820	C	T	AGRN	Benign	0	FALSE	0		0.417153					0.0091125
1	1051826	A	G	AGRN	Benign	0	FALSE	0		0.0212233
1	1051829	C	T	AGRN	Benign	0	FALSE	0		0.149531
1	1051873	C	T	AGRN	Benign	0	FALSE	0		0.148541					0.00085
1	1053552	G	C	AGRN	Benign	0	FALSE	0		0.174072					0.0005375
1	1053736	T	C	AGRN	Benign	0	FALSE	0		0.17439	0.137261
1	1053739	C	G	AGRN	Benign	0	FALSE	0		0.254711	0.123534
1	1053749	C	G	AGRN	Benign	0	FALSE	0		0.174446	0.113317
1	1053750	C	T	AGRN	Other	0	FALSE	0		0.197747	0.19109
1	1053753	C	T	AGRN	Other	0	FALSE	0		0.464182
1	1053754	G	A	AGRN	Other	0	FALSE	2		0.259524
1	1053760	G	A	AGRN	Other	0	FALSE	2		0.174795
1	1053768	G	A	AGRN	Benign	0	FALSE	0		0.174245
1	1053775	C	T	AGRN	Other	0	FALSE	2		0.174438
1	1053777	C	T	AGRN	Benign	0	FALSE	0		0.174245
1	1053786	G	A	AGRN	Benign	0	FALSE	0		0.174039
1	1053789	C	T	AGRN	Benign	0	FALSE	0		0.174342
1	1053803	C	-	AGRN	Pathogenic	1	FALSE	77
1	1053806	C	T	AGRN	Other	0	FALSE	2		0.1742					0.275
1	1053823	T	C	AGRN	Other	0	FALSE	2		0.174795
1	1053826	A	C	AGRN	Other	0	FALSE	2		0.174106
1	1053827	G	C	AGRN	Benign	0	FALSE	2		0.174402
1	1053834	G	A	AGRN	Benign	0	FALSE	0		0.174564
1	1053836	C	T	AGRN	Benign	0	FALSE	2		0.174315
1	1053839	C	G	AGRN	Other	0	FALSE	2		0.173799
1	1053839	C	T	AGRN	Other	0	FALSE	2		0.174452
1	1053840	G	A	AGRN	Benign	0	FALSE	0		0.174115
1	1053844	C	T	AGRN	Other	0	FALSE	2		0.174177
1	1053845	G	A	AGRN	Other	0	FALSE	2		0.174595
1	1053854	A	G	AGRN	Other	0	FALSE	2		0.174525
1	1053855	T	C	AGRN	Benign	0	FALSE	0		0.175063
1	1053858	G	A	AGRN	Benign	0	FALSE	0		0.173994
1	1053868	A	G	AGRN	Other	0	FALSE	2		0.174577
1	1053876	C	T	AGRN	Benign	0	FALSE	0		0.174324
1	1053877	G	A	AGRN	Other	0	FALSE	2		0.17443
1	1053879	G	A	AGRN	Benign	0	FALSE	0		0.175032
1	1053888	A	G	AGRN	Other	0	FALSE	0		0.174547
1	1053900	C	T	AGRN	Benign	0	FALSE	0		0.174158
1	1053912	G	A	AGRN	Benign	0	FALSE	0		0.174247
1	1053915	C	T	AGRN	Benign	0	FALSE	0		0.17442					0.0082375
1	1053916	G	A	AGRN	Other	0	FALSE	2		0.174407
1	1053918	G	A	AGRN	Other	0	FALSE	0		0.174061
1	1053925	C	T	AGRN	Other	0	FALSE	2		0.17412
1	1053926	G	A	AGRN	Other	0	FALSE	2		0.174501
1	1053933	C	T	AGRN	Benign	0	FALSE	0		0.174247
1	1053934	G	A	AGRN	Other	0	FALSE	2		0.174295					0.31
1	1053938	C	T	AGRN	Other	0	FALSE	2		0.174457
1	1053939	C	T	AGRN	Benign	0	FALSE	0		0.174351
1	1053940	G	A	AGRN	Other	0	FALSE	2		0.174236					0.29
1	1053952	C	T	AGRN	Other	0	FALSE	2		0.174481
1	1053953	G	A	AGRN	Other	0	FALSE	2		0.174299					0.219125
1	1053962	G	A	AGRN	Other	0	FALSE	2		0.1746					0.29
1	1053966	C	T	AGRN	Benign	0	FALSE	0		0.173982
1	1053986	G	A	AGRN	Benign	0	FALSE	0		0.159337
1	1053990	C	-	AGRN	Benign	0	FALSE	0
1	1053996	G	A	AGRN	Benign	0	FALSE	0		0.174128
1	1054081	G	A	AGRN	Benign	0	FALSE	0							0.0337625
1	1054120	G	A	AGRN	Benign	0	FALSE	0							0.0413125
1	1054429	C	T	AGRN	Benign	0	FALSE	0		0.0253934	0.29684
1	1054431	C	A	AGRN	Benign	0	FALSE	0		0.561746	0.33294				0.0208625
1	1054432	C	T	AGRN	Benign	0	FALSE	0		0.0819815	0.301908
1	1054438	G	T	AGRN	Benign	0	FALSE	0		0.0122297	0.193806
1	1054454	G	A	AGRN	Benign	0	FALSE	0		0.19994
1	1054467	C	T	AGRN	Benign	0	FALSE	0		0.194595
1	1054479	A	G	AGRN	Other	0	FALSE	2		0.206491
1	1054480	A	G	AGRN	Pathogenic	1	FALSE	2		0.198884
1	1054496	C	T	AGRN	Benign	0	FALSE	0		0.194675
1	1054497	G	A	AGRN	Other	0	FALSE	2		0.194092					0.3275
1	1054507	C	T	AGRN	Other	0	FALSE	2		0.196898
1	1054508	G	A	AGRN	Benign	0	FALSE	0		0.194054
1	1054513	G	T	AGRN	Other	0	FALSE	2		0.201106
1	1054515	G	A	AGRN	Other	0	FALSE	2		0.197288
1	1054519	C	T	AGRN	Other	0	FALSE	2		0.197895
1	1054547	G	A	AGRN	Other	0	FALSE	54		0.0986921
1	1054547	G	T	AGRN	Other	0	FALSE	2		0.143116					0.4
1	1054562	T	C	AGRN	Benign	0	FALSE	0		0.0213638
1	1054565	G	A	AGRN	Benign	0	FALSE	0		0.199268
1	1054808	A	G	AGRN	Benign	0	FALSE	0		0.567334
1	1054816	T	C	AGRN	Benign	0	FALSE	0		0.981967
1	1054828	C	G	AGRN	Benign	0	FALSE	0		0.941524
1	1054832	C	T	AGRN	Other	0	FALSE	2		0.941607
1	1054833	C	T	AGRN	Other	0	FALSE	2		0.941715					0.22825
1	1054834	G	A	AGRN	Benign	0	FALSE	0		0.941567
1	1054838	C	A	AGRN	Other	0	FALSE	2		0.941775
1	1054841	C	T	AGRN	Other	0	FALSE	2		0.941761
1	1054843	C	T	AGRN	Benign	0	FALSE	0		0.941767					0.00065
1	1054844	G	A	AGRN	Other	0	FALSE	2		0.941678
1	1054848	G	T	AGRN	Other	0	FALSE	2		0.941732
1	1054851	C	G	AGRN	Other	0	FALSE	2		0.941823
1	1054862	A	G	AGRN	Other	0	FALSE	2		0.941831
1	1054863	A	G	AGRN	Other	0	FALSE	2		0.941631
1	1054865	G	A	AGRN	Other	0	FALSE	2		0.941849
1	1054867	C	T	AGRN	Benign	0	FALSE	0		0.941679
1	1054870	C	T	AGRN	Benign	0	FALSE	0		0.94156
1	1054871	G	A	AGRN	Other	0	FALSE	2		0.94158
1	1054878	G	C	AGRN	Other	0	FALSE	2		0.941928
1	1054896	G	A	AGRN	Other	0	FALSE	2		0.94186
1	1054897	G	A	AGRN	Benign	0	FALSE	0		0.941853
1	1054897	G	T	AGRN	Benign	0	FALSE	0		0.941734					0.0829625
1	1054898	G	A	AGRN	Other	0	FALSE	2		0.941938
1	1054900	C	T	AGRN	Benign	0	FALSE	0		0.941564					0.0038625
1	1054911	G	T	AGRN	Other	0	FALSE	2		0.942032
1	1054917	A	G	AGRN	Benign	0	FALSE	2		0.94174
1	1054920	C	T	AGRN	Other	0	FALSE	2		0.941922
1	1054934	G	A	AGRN	Other	0	FALSE	2		0.941655
1	1054939	C	T	AGRN	Benign	0	FALSE	0		0.941727
1	1054940	G	A	AGRN	Other	0	FALSE	2		0.94162					0.315
1	1054943	G	A	AGRN	Other	0	FALSE	2		0.94166
1	1054962	G	A	AGRN	Benign	0	FALSE	2		0.941734
1	1054965	C	T	AGRN	Other	0	FALSE	2		0.941777
1	1055000	C	T	AGRN	Benign	0	FALSE	0		0.941651					0.0061875
1	1055037	T	C	AGRN	Benign	0	FALSE	0		0.941982					0.164125
1	1055137	C	T	AGRN	Benign	0	FALSE	0		0.941594					0.0760125
1	1055153	G	A	AGRN	Benign	0	FALSE	0		0.941579					0.001475
1	1211722	C	T	TNFRSF4	Other	0									0.0028125
1	1211746	G	A	TNFRSF4	Other	0									0.28375
1	1211863	A	C	TNFRSF4	Benign	0									0.0305125
1	1211917	G	A	TNFRSF4	Benign	0									0.0177375
1	1211934	G	A	TNFRSF4	Other	0									0.001575
1	1212042	C	T	TNFRSF4	Benign	0									0.0840125
1	1212086	C	T	TNFRSF4	Other	0									0.229375
1	1212087	G	A	TNFRSF4	Benign	0									0.001975
1	1212105	C	T	TNFRSF4	Benign	0									0.0033125
1	1212182	G	A	TNFRSF4	Benign	0									0.0591875
1	1212390	G	A	TNFRSF4	Benign	0									0.016625
1	1212720	G	C	TNFRSF4	Benign	0									0.0414
1	1212975	G	A	TNFRSF4	Benign	0									0.02715
1	1212978	G	A	TNFRSF4	Benign	0									0.05755
1	1213063	G	A	TNFRSF4	Other	0									0.29125
1	1213065	G	A	TNFRSF4	Benign	0									0.0751375
1	1213714	T	C	TNFRSF4	Other	0									0.3
1	1213966	C	T	TNFRSF4	Benign	0									0.06985
1	1213996	G	A	TNFRSF4	Benign	0									0.0013125
1	1214007	G	A	TNFRSF4	Other	0									0.28625
1	1214048	G	A	TNFRSF4	Other	0									0.182625
1	1228668	C	T	SDF4	Benign	0	FALSE	0		0.1379
1	1233177	G	C	B3GALT6	Pathogenic	1								0.0645161
1	1233229	G	A	B3GALT6	Benign	0								0.0175439
1	1233235	G	T	B3GALT6	Benign	0								0
1	1286103	C	T	SCNN1D	Other	0	FALSE	2		0.917039					0.1795
1	1332630	G	T	TAS1R3	Benign	0									0.29875
1	1333055	C	T	TAS1R3	Benign	0									0.0002875
1	1333082	G	A	TAS1R3	Benign	0									0.032725
1	1333696	A	C	TAS1R3	Benign	0									0.001025
1	1334108	G	A	TAS1R3	Benign	0									0.0170375
1	1336169	G	A	DVL1	Benign	0	FALSE	0		0.883254
1	1336170	G	C	DVL1	Other	0	FALSE	2		0.88405
1	1336187	C	T	DVL1	Benign	0	FALSE	0		0.88289
1	1336200	C	T	DVL1	Other	0	FALSE	2		0.883391
1	1336201	G	A	DVL1	Other	0	FALSE	2		0.883516
1	1336217	C	T	DVL1	Other	0	FALSE	0		0.88322
1	1336218	G	A	DVL1	Other	0	FALSE	2		0.883654
1	1336223	G	C	DVL1	Benign	0	FALSE	0		0.883532
1	1336225	C	A	DVL1	Benign	0	FALSE	2		0.8835
1	1336225	C	T	DVL1	Other	0	FALSE	2		0.88349
1	1336226	G	A	DVL1	Benign	0	FALSE	0		0.883519
1	1336238	C	T	DVL1	Benign	0	FALSE	0		0.883618
1	1336239	C	T	DVL1	Benign	0	FALSE	2		0.883717
1	1336256	G	A	DVL1	Benign	0	FALSE	0		0.883542
1	1336262	-	C	DVL1	Other	0	FALSE	39
1	1336269	A	G	DVL1	Benign	0	FALSE	2		0.884152
1	1336293	G	A	DVL1	Benign	0	FALSE	2		0.884001
1	1336295	G	A	DVL1	Benign	0	FALSE	0		0.883848
1	1336307	G	A	DVL1	Benign	0	FALSE	0		0.883944
1	1336311	C	T	DVL1	Other	0	FALSE	2		0.884289
1	1336319	G	A	DVL1	Benign	0	FALSE	0		0.883657
1	1336330	C	A	DVL1	Benign	0	FALSE	2		0.88371
1	1336339	G	A	DVL1	Benign	0	FALSE	2		0.883505					0.2775
1	1336347	C	A	DVL1	Other	0	FALSE	2		0.883501
1	1336353	C	T	DVL1	Other	0	FALSE	2		0.883499
1	1336370	C	T	DVL1	Benign	0	FALSE	0		0.883578
1	1336373	A	C	DVL1	Benign	0	FALSE	0		0.883723
1	1336374	C	T	DVL1	Benign	0	FALSE	2		0.883788
1	1336376	C	T	DVL1	Benign	0	FALSE	0		0.883814
1	1336380	C	A	DVL1	Other	0	FALSE	2		0.883037
1	1336381	G	A	DVL1	Other	0	FALSE	80.0395		0.883283
1	1336392	C	T	DVL1	Other	0	FALSE	2		0.884984
1	1336403	C	T	DVL1	Benign	0	FALSE	0		0.88359					0.0012
1	1336404	G	A	DVL1	Benign	0	FALSE	2		0.883292					0.157875
1	1336411	T	G	DVL1	Other	0	FALSE	2		0.883706
1	1336419	G	A	DVL1	Other	0	FALSE	2		0.883437					0.29125
1	1336428	C	A	DVL1	Benign	0	FALSE	2		0.883514					0.31
1	1336452	C	T	DVL1	Other	0	FALSE	2		0.883876
1	1336453	G	A	DVL1	Other	0	FALSE	2		0.883111
1	1336461	T	C	DVL1	Benign	0	FALSE	2		0.882804
1	1336467	C	A	DVL1	Other	0	FALSE	2		0.883387
1	1336467	C	T	DVL1	Benign	0	FALSE	2		0.883545
1	1336468	G	A	DVL1	Benign	0	FALSE	2		0.883416
1	1336472	C	T	DVL1	Other	0	FALSE	0		0.883673
1	1336473	G	C	DVL1	Benign	0	FALSE	2		0.883496					0.102563
1	1336477	C	T	DVL1	Other	0	FALSE	2		0.88407
1	1336479	C	G	DVL1	Other	0	FALSE	2		0.883613
1	1336483	G	A	DVL1	Other	0	FALSE	2		0.883567
1	1336491	C	T	DVL1	Other	0	FALSE	2		0.883204
1	1336499	C	-	DVL1	Pathogenic	1	FALSE	73
1	1336505	G	A	DVL1	Benign	0	FALSE	0		0.882919
1	1336514	C	G	DVL1	Benign	0	FALSE	0		0.958226
1	1336516	C	T	DVL1	Pathogenic	1	TRUE	74		0.999997
1	1336524	G	T	DVL1	Benign	0	FALSE	0		0.998776
1	1336544	G	A	DVL1	Benign	0	FALSE	0		0.859449
1	1336560	C	T	DVL1	Benign	0	FALSE	0		0.941542
1	1336562	C	T	DVL1	Benign	0	FALSE	0		0.952702					0.006125
1	1336569	G	A	DVL1	Benign	0	FALSE	0		0.886891					0.0021
1	1336665	G	A	DVL1	Benign	0	FALSE	0							0.0021125
1	1336692	G	T	DVL1	Benign	0	FALSE	0
1	1336848	G	A	DVL1	Benign	0	FALSE	0
1	1337117	A	G	DVL1	Benign	0	FALSE	0		0.949157
1	1337736	A	G	DVL1	Benign	0	FALSE	0							0.01685
1	1337898	A	G	DVL1	Benign	0	FALSE	0		0.0596929				0	0.0391875
1	1337934	G	A	DVL1	Benign	0	FALSE	0		0.0590159				0	0.0996625
1	1337960	A	-	DVL1	Benign	0	FALSE	0
1	1337963	G	A	DVL1	Benign	0	FALSE	0		0.0594833
1	1337966	G	A	DVL1	Benign	0	FALSE	0		0.159615				0.736842
1	1337969	G	C	DVL1	Benign	0	FALSE	0		0.105109
1	1337985	T	C	DVL1	Benign	0	FALSE	2		0.0607213
1	1337987	C	G	DVL1	Other	0	FALSE	2		0.059562
1	1337993	C	-	DVL1	Pathogenic	1	FALSE	74
1	1337998	T	G	DVL1	Other	0	FALSE	2		0.0578554
1	1338001	T	-	DVL1	Pathogenic	1	FALSE	75
1	1338007	T	A	DVL1	Benign	0	FALSE	2		0.0591102
1	1338024	G	-	DVL1	Pathogenic	1	FALSE	75
1	1338041	C	T	DVL1	Benign	0	FALSE	0		0.0584568
1	1338042	G	A	DVL1	Other	0	FALSE	2		0.0598448
1	1338054	G	-	DVL1	Pathogenic	1	FALSE	77
1	1338058	G	A	DVL1	Other	0	FALSE	2		0.0598742
1	1338060	C	-	DVL1	Pathogenic	1	FALSE	78
1	1338063	G	C	DVL1	Other	0	FALSE	2		0.0592517
1	1338087	C	-	DVL1	Pathogenic	1	FALSE	79
1	1338089	C	A	DVL1	Benign	0	FALSE	0		0.0594166
1	1338089	C	T	DVL1	Other	0	FALSE	0		0.0584229
1	1338093	G	-	DVL1	Pathogenic	1	FALSE	79
1	1338097	A	-	DVL1	Pathogenic	1	FALSE	79
1	1338098	G	C	DVL1	Benign	0	FALSE	0		0.0596813
1	1338099	G	A	DVL1	Other	0	FALSE	2		0.0596062
1	1338108	G	-	DVL1	Pathogenic	1	FALSE	79
1	1338108	G	A	DVL1	Benign	0	FALSE	2		0.0595682
1	1338111	T	G	DVL1	Benign	0	FALSE	2		0.0581707					0.221125
1	1338112	G	-	DVL1	Pathogenic	1	FALSE	79
1	1338113	G	C	DVL1	Benign	0	FALSE	0		0.0607898
1	1338119	C	T	DVL1	Benign	0	FALSE	0		0.0581034					0.010375
1	1338125	C	G	DVL1	Benign	0	FALSE	0		0.0582766
1	1338144	G	-	DVL1	Pathogenic	1	FALSE	77
1	1338168	T	C	DVL1	Other	0	FALSE	2		0.0594405
1	1338179	G	A	DVL1	Benign	0	FALSE	0		0.519712
1	1338189	G	A	DVL1	Benign	0	FALSE	0		0.523197
1	1338241	C	T	DVL1	Benign	0	FALSE	0		0.521973					0.0064875
1	1338254	G	A	DVL1	Benign	0	FALSE	0		0.520752
1	1338273	G	A	DVL1	Benign	0	FALSE	0		0.875128
1	1338274	C	G	DVL1	Benign	0	FALSE	2		0.517814
1	1338290	C	G	DVL1	Other	0	FALSE	2		0.507676
1	1338292	T	G	DVL1	Other	0	FALSE	2		0.516492
1	1338306	G	C	DVL1	Benign	0	FALSE	0		0.532355
1	1338315	G	T	DVL1	Benign	0	FALSE	0		0.514865
1	1338322	T	C	DVL1	Other	0	FALSE	2		0.515255
1	1338328	G	A	DVL1	Other	0	FALSE	2		0.517446
1	1338345	G	A	DVL1	Benign	0	FALSE	0		0.916538
1	1338365	C	T	DVL1	Benign	0	FALSE	2		0.915999
1	1338366	G	A	DVL1	Benign	0	FALSE	0		0.914314
1	1338374	G	T	DVL1	Benign	0	FALSE	0		0.914598
1	1338378	C	A	DVL1	Other	0	FALSE	2		0.918028
1	1338385	C	A	DVL1	Other	0	FALSE	2		0.916872
1	1338398	C	T	DVL1	Benign	0	FALSE	2		0.924359
1	1338410	T	C	DVL1	Benign	0	FALSE	2		0.918473					0.0011625
1	1338426	C	G	DVL1	Benign	0	FALSE	0		0.924313
1	1338429	G	A	DVL1	Benign	0	FALSE	0		0.914387
1	1338431	C	T	DVL1	Other	0	FALSE	2		0.91779					0.3425
1	1338433	G	A	DVL1	Other	0	FALSE	2		0.913301
1	1338451	C	T	DVL1	Benign	0	FALSE	0		0.931375					0.0009375
1	1338453	G	C	DVL1	Benign	0	FALSE	0		0.98927
1	1338494	C	T	DVL1	Benign	0	FALSE	0		0.907445					0.0333625
1	1338504	G	A	DVL1	Benign	0	FALSE	0		0.916797					0.000275
1	1338509	G	T	DVL1	Benign	0	FALSE	0		0.911905
1	1338522	C	T	DVL1	Other	0	FALSE	2		0.956446
1	1338579	C	G	DVL1	Benign	0	FALSE	2		0.0505222
1	1338580	C	T	DVL1	Benign	0	FALSE	0		0.0495087
1	1338583	G	A	DVL1	Benign	0	FALSE	0		0.0491535
1	1338583	G	C	DVL1	Other	0	FALSE	2		0.0486349
1	1338607	G	A	DVL1	Benign	0	FALSE	0		0.04792
1	1338622	A	G	DVL1	Benign	0	FALSE	0		0.0511917
1	1338631	C	T	DVL1	Benign	0	FALSE	0		0.048156					0.0011625
1	1338632	G	A	DVL1	Other	0	FALSE	2		0.0490837
1	1338640	C	T	DVL1	Benign	0	FALSE	0		0.0497257					0.0024
1	1338649	C	T	DVL1	Benign	0	FALSE	0		0.0471287
1	1338756	C	T	DVL1	Benign	0	FALSE	0
1	1338862	A	G	DVL1	Benign	0	FALSE	0							0.007075
1	1338970	A	G	DVL1	Benign	0	FALSE	0							0.0008375
1	1339161	G	A	DVL1	Benign	0	FALSE	0							0.0005875
1	1339357	C	T	DVL1	Other	0	FALSE	0		0.985399
1	1339361	C	T	DVL1	Benign	0	FALSE	2		0.999984
1	1339363	G	T	DVL1	Pathogenic	1	TRUE	297.868		0.248281
1	1339368	G	A	DVL1	Benign	0	FALSE	2		0.304378
1	1339377	C	T	DVL1	Other	0	FALSE	2		0.298825
1	1339388	G	A	DVL1	Other	0	FALSE	2		0.297874
1	1339390	C	T	DVL1	Benign	0	TRUE	9		0.300326		0.382			0.0746625
1	1339414	G	A	DVL1	Benign	0	FALSE	0		0.304288
1	1339432	C	T	DVL1	Benign	0	FALSE	0		0.296944					0.0124375
1	1339433	G	A	DVL1	Other	0	FALSE	2		0.304588					0.35
1	1339455	G	A	DVL1	Benign	0	FALSE	0		0.180618					0.0863125
1	1339569	G	A	DVL1	Benign	0	FALSE	0		0.916703
1	1339589	G	A	DVL1	Benign	0	FALSE	0		0.918012					0.038775
1	1339592	G	A	DVL1	Benign	0	FALSE	0		0.916205
1	1339601	G	A	DVL1	Benign	0	FALSE	0		0.916442
1	1339609	G	A	DVL1	Benign	0	FALSE	2		0.917946
1	1339611	G	A	DVL1	Other	0	FALSE	2		0.916247					0.305
1	1339767	G	A	DVL1	Benign	0	FALSE	2		0.916806					0.345
1	1339770	C	T	DVL1	Other	0	FALSE	2		0.916918					0.29375
1	1339771	G	A	DVL1	Benign	0	FALSE	0		0.916742					0.0020375
1	1339777	G	A	DVL1	Benign	0	FALSE	0		0.916852
1	1339798	G	A	DVL1	Benign	0	FALSE	0		0.916914
1	1339815	G	A	DVL1	Benign	0	FALSE	0		0.996237
1	1339818	G	C	DVL1	Other	0	FALSE	0		0.994594
1	1339820	G	A	DVL1	Benign	0	FALSE	0		0.890766
1	1339821	G	A	DVL1	Benign	0	FALSE	0		0.929212
1	1339826	G	A	DVL1	Benign	0	FALSE	0		0.820314
1	1339911	G	A	DVL1	Benign	0	FALSE	0		0.914783					0.0029375
1	1339992	G	A	DVL1	Benign	0	FALSE	0		0.320794					0.0282375
1	1340019	G	A	DVL1	Benign	0	FALSE	0		0.320669					0.001075
1	1340025	C	T	DVL1	Benign	0	FALSE	0		0.425254
1	1340061	C	G	DVL1	Other	0	FALSE	2		0.298005
1	1340065	G	A	DVL1	Benign	0	FALSE	0		0.297913
1	1340068	G	T	DVL1	Benign	0	FALSE	0		0.304874
1	1340071	G	A	DVL1	Benign	0	FALSE	0		0.302395
1	1340084	G	A	DVL1	Other	0	FALSE	2		0.298291
1	1340089	G	A	DVL1	Benign	0	FALSE	0		0.297215					0.0067
1	1340116	G	A	DVL1	Other	0	FALSE	0		0.299029
1	1340130	G	A	DVL1	Benign	0	FALSE	2		0.302734					0.33125
1	1340149	G	A	DVL1	Benign	0	FALSE	0		0.291505					0.101237
1	1340167	G	A	DVL1	Benign	0	FALSE	0		0.301333
1	1340182	A	G	DVL1	Benign	0	FALSE	0		0.299316
1	1340183	G	A	DVL1	Benign	0	FALSE	0		0.297227
1	1340184	G	A	DVL1	Benign	0	FALSE	0		0.297755					0.101025
1	1340187	G	A	DVL1	Benign	0	FALSE	0		0.299032
1	1340193	T	C	DVL1	Benign	0	FALSE	0		0.246217
1	1340231	C	T	DVL1	Benign	0	FALSE	0		0.251813
1	1340236	C	T	DVL1	Benign	0	FALSE	0		0.45365					0.0004375
1	1340237	G	A	DVL1	Benign	0	FALSE	0		0.324648
1	1340248	C	T	DVL1	Other	0	FALSE	2		0.231435
1	1340257	C	T	DVL1	Benign	0	FALSE	0		0.243243
1	1340258	G	A	DVL1	Other	0	FALSE	2		0.243985
1	1340269	G	A	DVL1	Benign	0	FALSE	0		0.232826					0.0925375
1	1340272	G	A	DVL1	Benign	0	FALSE	0		0.239993
1	1340274	T	C	DVL1	Other	0	FALSE	2		0.250674
1	1340278	G	A	DVL1	Benign	0	FALSE	0		0.250569
1	1340279	G	A	DVL1	Other	0	FALSE	2		0.251317
1	1340284	G	T	DVL1	Benign	0	FALSE	0		0.248883
1	1340285	G	A	DVL1	Benign	0	FALSE	2		0.248761
1	1340308	G	A	DVL1	Benign	0	FALSE	0		0.241408
1	1340312	G	A	DVL1	Benign	0	FALSE	2		0.247758
1	1340314	G	A	DVL1	Benign	0	FALSE	0		0.562029
1	1340321	G	A	DVL1	Benign	0	FALSE	0		0.24179
1	1340329	G	-	DVL1	Benign	0	FALSE	0
1	1340332	G	A	DVL1	Benign	0	FALSE	0		0.24691
1	1340336	T	A	DVL1	Benign	0	FALSE	0		0.244631					0.01005
1	1340350	G	A	DVL1	Benign	0	FALSE	0		0.241777					0.0013375
1	1340399	C	A	DVL1	Benign	0	FALSE	0		0.900951
1	1340399	C	T	DVL1	Benign	0	FALSE	0		0.9007
1	1340400	G	A	DVL1	Benign	0	FALSE	0		0.900078
1	1340410	C	A	DVL1	Other	0	FALSE	0		0.999689
1	1340418	C	G	DVL1	Other	0	FALSE	2		0.900849
1	1340421	G	T	DVL1	Other	0	FALSE	2		0.900098
[truncated: 589,037+ more rows]

## Sheet: S. Table F - Driver Genes
Gene_name	LUAD	GBM	KIRC	HNSC	OV	SARC	BLCA	SKCM	CESC	STAD	LIHC	THCA	BRCA	LUSC	PRAD	LGG	UCEC	COAD	KIRP	core_pan_cancer	core_oncogene	core_tsg	tsg	oncogene	Oncosplice DRIVER		Novel Cancer Genes
ADAMTS20	FALSE	FALSE	FALSE	FALSE	FALSE	FALSE	FALSE	FALSE	FALSE	FALSE	FALSE	FALSE	FALSE	FALSE	FALSE	FALSE	FALSE	FALSE	FALSE	FALSE	FALSE	FALSE	FALSE	FALSE	TRUE		RRAS2
ADGRV1	FALSE	FALSE	FALSE	FALSE	FALSE	FALSE	FALSE	FALSE	FALSE	FALSE	FALSE	FALSE	FALSE	FALSE	FALSE	FALSE	FALSE	FALSE	FALSE	FALSE	FALSE	FALSE	FALSE	FALSE	TRUE		RBFA
ADNP	FALSE	FALSE	FALSE	FALSE	FALSE	FALSE	FALSE	FALSE	FALSE	FALSE	FALSE	FALSE	FALSE	FALSE	FALSE	FALSE	TRUE	FALSE	FALSE	TRUE	FALSE	FALSE	FALSE	FALSE	TRUE		RBM43
AGBL5	FALSE	FALSE	FALSE	FALSE	FALSE	FALSE	FALSE	FALSE	FALSE	FALSE	FALSE	FALSE	FALSE	FALSE	FALSE	FALSE	FALSE	FALSE	FALSE	FALSE	FALSE	FALSE	FALSE	FALSE	TRUE		ARMC5
AHCTF1	FALSE	FALSE	FALSE	FALSE	FALSE	FALSE	FALSE	FALSE	FALSE	FALSE	FALSE	FALSE	FALSE	FALSE	FALSE	FALSE	FALSE	FALSE	FALSE	FALSE	FALSE	FALSE	FALSE	FALSE	TRUE		IPO4
AKAP12	FALSE	FALSE	FALSE	FALSE	FALSE	FALSE	FALSE	FALSE	FALSE	FALSE	FALSE	FALSE	FALSE	FALSE	FALSE	FALSE	FALSE	FALSE	FALSE	FALSE	FALSE	FALSE	TRUE	FALSE	TRUE		PPCS
ANKRD12	FALSE	FALSE	FALSE	FALSE	FALSE	FALSE	FALSE	FALSE	FALSE	FALSE	FALSE	FALSE	FALSE	FALSE	FALSE	FALSE	FALSE	FALSE	FALSE	TRUE	FALSE	FALSE	FALSE	FALSE	TRUE		CCPG1
ANKRD17	FALSE	FALSE	FALSE	FALSE	FALSE	FALSE	FALSE	FALSE	FALSE	FALSE	FALSE	FALSE	FALSE	FALSE	FALSE	FALSE	FALSE	FALSE	FALSE	TRUE	FALSE	FALSE	TRUE	FALSE	TRUE		LRRK2
ANKRD36C	FALSE	FALSE	FALSE	FALSE	FALSE	FALSE	FALSE	FALSE	FALSE	FALSE	FALSE	FALSE	FALSE	FALSE	FALSE	FALSE	FALSE	FALSE	FALSE	FALSE	FALSE	FALSE	FALSE	TRUE	TRUE		PSMG4
ANKRD50	FALSE	FALSE	FALSE	FALSE	FALSE	FALSE	FALSE	FALSE	FALSE	FALSE	FALSE	FALSE	FALSE	FALSE	FALSE	FALSE	FALSE	FALSE	FALSE	FALSE	FALSE	FALSE	FALSE	TRUE	TRUE		POU1F1
APC	TRUE	FALSE	FALSE	FALSE	FALSE	FALSE	FALSE	FALSE	FALSE	TRUE	FALSE	FALSE	FALSE	FALSE	TRUE	FALSE	FALSE	TRUE	FALSE	TRUE	FALSE	TRUE	FALSE	FALSE	TRUE		RGMA
APOB	FALSE	FALSE	FALSE	FALSE	FALSE	FALSE	FALSE	FALSE	FALSE	FALSE	TRUE	FALSE	FALSE	FALSE	FALSE	FALSE	FALSE	FALSE	FALSE	TRUE	FALSE	FALSE	FALSE	FALSE	TRUE		PTP4A3
ARHGAP29	FALSE	FALSE	FALSE	FALSE	FALSE	FALSE	FALSE	FALSE	FALSE	FALSE	FALSE	FALSE	FALSE	FALSE	FALSE	FALSE	FALSE	FALSE	FALSE	FALSE	FALSE	FALSE	TRUE	FALSE	TRUE		RAB29
ARHGAP32	FALSE	FALSE	FALSE	FALSE	FALSE	FALSE	FALSE	FALSE	FALSE	FALSE	FALSE	FALSE	FALSE	FALSE	FALSE	FALSE	FALSE	FALSE	FALSE	FALSE	FALSE	FALSE	FALSE	FALSE	TRUE		RPL12
ARID2	TRUE	FALSE	FALSE	TRUE	FALSE	FALSE	TRUE	TRUE	FALSE	TRUE	TRUE	FALSE	FALSE	FALSE	FALSE	TRUE	FALSE	FALSE	TRUE	TRUE	FALSE	TRUE	TRUE	FALSE	TRUE		APLP2
ARID5B	FALSE	FALSE	FALSE	FALSE	FALSE	FALSE	FALSE	FALSE	FALSE	FALSE	FALSE	FALSE	FALSE	FALSE	FALSE	FALSE	TRUE	FALSE	FALSE	TRUE	FALSE	FALSE	TRUE	FALSE	TRUE		GLI1
ARMC5	FALSE	FALSE	FALSE	FALSE	FALSE	FALSE	FALSE	FALSE	FALSE	FALSE	FALSE	FALSE	FALSE	FALSE	FALSE	FALSE	FALSE	FALSE	FALSE	FALSE	FALSE	FALSE	FALSE	FALSE	TRUE		KIAA2026
ASPM	FALSE	FALSE	FALSE	FALSE	FALSE	FALSE	FALSE	FALSE	FALSE	FALSE	FALSE	FALSE	FALSE	FALSE	FALSE	FALSE	FALSE	FALSE	FALSE	FALSE	FALSE	FALSE	TRUE	FALSE	TRUE		CDHR4
ATG2A	FALSE	FALSE	FALSE	FALSE	FALSE	FALSE	FALSE	FALSE	FALSE	FALSE	FALSE	FALSE	FALSE	FALSE	FALSE	FALSE	FALSE	FALSE	FALSE	FALSE	FALSE	FALSE	FALSE	FALSE	TRUE		RAB1A
ATM	TRUE	FALSE	TRUE	FALSE	FALSE	FALSE	TRUE	FALSE	FALSE	FALSE	FALSE	FALSE	TRUE	FALSE	TRUE	FALSE	TRUE	TRUE	FALSE	TRUE	FALSE	TRUE	FALSE	TRUE	TRUE		ASPM
ATR	FALSE	FALSE	FALSE	FALSE	FALSE	FALSE	FALSE	FALSE	FALSE	FALSE	FALSE	FALSE	FALSE	FALSE	FALSE	FALSE	TRUE	FALSE	FALSE	TRUE	FALSE	TRUE	FALSE	FALSE	TRUE		RAD9B
BAZ2A	FALSE	FALSE	FALSE	FALSE	FALSE	FALSE	FALSE	FALSE	FALSE	FALSE	FALSE	FALSE	FALSE	FALSE	FALSE	FALSE	FALSE	FALSE	FALSE	FALSE	FALSE	FALSE	TRUE	FALSE	TRUE		RIC3
BLM	FALSE	FALSE	FALSE	FALSE	FALSE	FALSE	FALSE	FALSE	FALSE	FALSE	FALSE	FALSE	FALSE	FALSE	FALSE	FALSE	FALSE	FALSE	FALSE	FALSE	FALSE	FALSE	FALSE	FALSE	TRUE		RGS20
BOC	FALSE	FALSE	FALSE	FALSE	FALSE	FALSE	FALSE	FALSE	FALSE	FALSE	FALSE	FALSE	FALSE	FALSE	FALSE	FALSE	FALSE	FALSE	FALSE	TRUE	TRUE	FALSE	FALSE	FALSE	TRUE		LAMB2
CCAR2	FALSE	FALSE	FALSE	FALSE	FALSE	FALSE	FALSE	FALSE	FALSE	FALSE	FALSE	FALSE	FALSE	FALSE	FALSE	FALSE	FALSE	FALSE	FALSE	FALSE	FALSE	FALSE	FALSE	FALSE	TRUE		SSH1
CCDC136	FALSE	FALSE	FALSE	FALSE	FALSE	FALSE	FALSE	FALSE	FALSE	FALSE	FALSE	FALSE	FALSE	FALSE	FALSE	FALSE	FALSE	FALSE	FALSE	FALSE	FALSE	FALSE	TRUE	TRUE	TRUE		PDZD7
CCDC66	FALSE	FALSE	FALSE	FALSE	FALSE	FALSE	FALSE	FALSE	FALSE	FALSE	FALSE	FALSE	FALSE	FALSE	FALSE	FALSE	FALSE	FALSE	FALSE	FALSE	FALSE	FALSE	FALSE	TRUE	TRUE		PHF12
CCDC88A	FALSE	FALSE	FALSE	FALSE	FALSE	FALSE	FALSE	FALSE	FALSE	FALSE	FALSE	FALSE	FALSE	FALSE	FALSE	FALSE	FALSE	FALSE	FALSE	TRUE	FALSE	FALSE	FALSE	FALSE	TRUE		RPL5
CCP110	FALSE	FALSE	FALSE	FALSE	FALSE	FALSE	FALSE	FALSE	FALSE	FALSE	FALSE	FALSE	FALSE	FALSE	FALSE	FALSE	FALSE	FALSE	FALSE	FALSE	FALSE	FALSE	FALSE	FALSE	TRUE		ARHGAP32
CDHR4	FALSE	FALSE	FALSE	FALSE	FALSE	FALSE	FALSE	FALSE	FALSE	FALSE	FALSE	FALSE	FALSE	FALSE	FALSE	FALSE	FALSE	FALSE	FALSE	FALSE	FALSE	FALSE	TRUE	FALSE	TRUE		PTP4A1
CHD6	FALSE	FALSE	FALSE	FALSE	FALSE	FALSE	FALSE	FALSE	FALSE	FALSE	FALSE	FALSE	FALSE	FALSE	FALSE	FALSE	FALSE	FALSE	FALSE	TRUE	FALSE	FALSE	TRUE	FALSE	TRUE		PPIL3
CHD8	FALSE	FALSE	FALSE	FALSE	FALSE	FALSE	FALSE	FALSE	FALSE	FALSE	FALSE	FALSE	FALSE	FALSE	FALSE	FALSE	FALSE	FALSE	FALSE	TRUE	FALSE	FALSE	TRUE	TRUE	TRUE		ZSCAN20
CHD9	FALSE	FALSE	FALSE	FALSE	FALSE	FALSE	FALSE	FALSE	FALSE	FALSE	FALSE	FALSE	FALSE	FALSE	FALSE	FALSE	FALSE	FALSE	FALSE	FALSE	FALSE	FALSE	FALSE	FALSE	TRUE		RDM1
CIZ1	FALSE	FALSE	FALSE	FALSE	FALSE	FALSE	FALSE	FALSE	FALSE	FALSE	FALSE	FALSE	FALSE	FALSE	FALSE	FALSE	FALSE	FALSE	FALSE	FALSE	FALSE	FALSE	FALSE	TRUE	TRUE		PRRT3
COL12A1	FALSE	FALSE	FALSE	FALSE	FALSE	FALSE	FALSE	FALSE	FALSE	FALSE	FALSE	FALSE	FALSE	FALSE	FALSE	FALSE	FALSE	FALSE	FALSE	FALSE	FALSE	FALSE	FALSE	FALSE	TRUE		AGBL5
CSMD3	FALSE	FALSE	FALSE	FALSE	FALSE	FALSE	FALSE	FALSE	FALSE	FALSE	FALSE	FALSE	FALSE	FALSE	FALSE	FALSE	FALSE	FALSE	FALSE	TRUE	FALSE	TRUE	TRUE	FALSE	TRUE		RARRES1
CTNND1	FALSE	FALSE	FALSE	FALSE	FALSE	FALSE	FALSE	FALSE	FALSE	FALSE	FALSE	FALSE	FALSE	FALSE	FALSE	FALSE	FALSE	FALSE	FALSE	TRUE	FALSE	TRUE	FALSE	TRUE	TRUE		SYCP2
DCTN1	FALSE	FALSE	FALSE	FALSE	FALSE	FALSE	FALSE	FALSE	FALSE	FALSE	FALSE	FALSE	FALSE	FALSE	FALSE	FALSE	FALSE	FALSE	FALSE	FALSE	FALSE	FALSE	FALSE	FALSE	TRUE		RBM12
DICER1	FALSE	FALSE	FALSE	FALSE	FALSE	FALSE	FALSE	FALSE	FALSE	FALSE	FALSE	FALSE	FALSE	FALSE	FALSE	FALSE	TRUE	FALSE	FALSE	TRUE	FALSE	TRUE	FALSE	FALSE	TRUE		RAB24
DMXL2	FALSE	FALSE	FALSE	FALSE	FALSE	FALSE	FALSE	FALSE	FALSE	FALSE	FALSE	FALSE	FALSE	FALSE	FALSE	FALSE	FALSE	FALSE	FALSE	FALSE	FALSE	FALSE	FALSE	FALSE	TRUE		RPRD1A
DNAH12	FALSE	FALSE	FALSE	FALSE	FALSE	FALSE	FALSE	FALSE	FALSE	FALSE	FALSE	FALSE	FALSE	FALSE	FALSE	FALSE	FALSE	FALSE	FALSE	TRUE	FALSE	FALSE	FALSE	TRUE	TRUE		DCTN1
DNAH14	FALSE	FALSE	FALSE	FALSE	FALSE	FALSE	FALSE	FALSE	FALSE	FALSE	FALSE	FALSE	FALSE	FALSE	FALSE	FALSE	FALSE	FALSE	FALSE	FALSE	FALSE	FALSE	TRUE	TRUE	TRUE		PWWP2A
DNAH2	FALSE	FALSE	FALSE	FALSE	FALSE	FALSE	FALSE	FALSE	FALSE	FALSE	FALSE	FALSE	FALSE	FALSE	FALSE	FALSE	FALSE	FALSE	FALSE	FALSE	FALSE	FALSE	FALSE	FALSE	TRUE		PER3
DNAH7	FALSE	FALSE	FALSE	FALSE	FALSE	FALSE	FALSE	FALSE	FALSE	FALSE	FALSE	FALSE	FALSE	FALSE	FALSE	FALSE	FALSE	FALSE	FALSE	FALSE	FALSE	FALSE	TRUE	FALSE	TRUE		AASS
DNAH8	FALSE	FALSE	FALSE	FALSE	FALSE	FALSE	FALSE	FALSE	FALSE	FALSE	FALSE	FALSE	FALSE	FALSE	FALSE	FALSE	FALSE	FALSE	FALSE	FALSE	FALSE	FALSE	FALSE	FALSE	TRUE		APOB
DNAH9	FALSE	FALSE	FALSE	FALSE	FALSE	FALSE	FALSE	FALSE	FALSE	FALSE	FALSE	FALSE	FALSE	FALSE	FALSE	FALSE	FALSE	FALSE	FALSE	FALSE	FALSE	FALSE	FALSE	TRUE	TRUE		KIAA0586
DTHD1	FALSE	FALSE	FALSE	FALSE	FALSE	FALSE	FALSE	FALSE	FALSE	FALSE	FALSE	FALSE	FALSE	FALSE	FALSE	FALSE	FALSE	FALSE	FALSE	FALSE	FALSE	FALSE	FALSE	TRUE	TRUE		PHRF1
EIF3A	FALSE	FALSE	FALSE	FALSE	FALSE	FALSE	FALSE	FALSE	FALSE	FALSE	FALSE	FALSE	FALSE	FALSE	FALSE	FALSE	FALSE	FALSE	FALSE	FALSE	FALSE	FALSE	FALSE	TRUE	TRUE		NOMO3
EXPH5	FALSE	FALSE	FALSE	FALSE	FALSE	FALSE	FALSE	FALSE	FALSE	FALSE	FALSE	FALSE	FALSE	FALSE	FALSE	FALSE	FALSE	FALSE	FALSE	FALSE	FALSE	FALSE	TRUE	FALSE	TRUE		CCDC88B
FANCM	FALSE	FALSE	FALSE	FALSE	FALSE	FALSE	FALSE	FALSE	FALSE	FALSE	FALSE	FALSE	FALSE	FALSE	FALSE	FALSE	FALSE	FALSE	FALSE	FALSE	FALSE	FALSE	TRUE	TRUE	TRUE		RBM42
FBF1	FALSE	FALSE	FALSE	FALSE	FALSE	FALSE	FALSE	FALSE	FALSE	FALSE	FALSE	FALSE	FALSE	FALSE	FALSE	FALSE	FALSE	FALSE	FALSE	TRUE	FALSE	FALSE	TRUE	FALSE	TRUE		AGTPBP1
FBXO11	FALSE	FALSE	FALSE	FALSE	FALSE	FALSE	FALSE	FALSE	FALSE	FALSE	FALSE	FALSE	FALSE	FALSE	FALSE	FALSE	FALSE	FALSE	FALSE	FALSE	FALSE	FALSE	FALSE	FALSE	TRUE		MTMR4
FOXM1	FALSE	FALSE	FALSE	FALSE	FALSE	FALSE	FALSE	FALSE	FALSE	FALSE	FALSE	FALSE	FALSE	FALSE	FALSE	FALSE	FALSE	FALSE	FALSE	TRUE	TRUE	FALSE	TRUE	FALSE	TRUE		RAB40B
GLI1	FALSE	FALSE	FALSE	FALSE	FALSE	FALSE	FALSE	FALSE	FALSE	FALSE	FALSE	FALSE	FALSE	FALSE	FALSE	FALSE	FALSE	FALSE	FALSE	FALSE	FALSE	FALSE	TRUE	FALSE	TRUE		SART3
GNPTAB	FALSE	FALSE	FALSE	FALSE	FALSE	FALSE	FALSE	FALSE	FALSE	FALSE	FALSE	FALSE	FALSE	FALSE	FALSE	FALSE	FALSE	FALSE	FALSE	TRUE	FALSE	FALSE	TRUE	FALSE	TRUE		PNPO
GTF2I	FALSE	FALSE	FALSE	FALSE	FALSE	FALSE	FALSE	FALSE	FALSE	FALSE	FALSE	FALSE	FALSE	FALSE	FALSE	FALSE	FALSE	FALSE	FALSE	TRUE	FALSE	FALSE	FALSE	TRUE	TRUE		EDRF1
HECTD1	FALSE	FALSE	FALSE	FALSE	FALSE	FALSE	FALSE	FALSE	FALSE	FALSE	FALSE	FALSE	FALSE	FALSE	FALSE	FALSE	FALSE	FALSE	FALSE	FALSE	FALSE	FALSE	TRUE	FALSE	TRUE		RGMB
HIF1A	FALSE	FALSE	FALSE	FALSE	FALSE	FALSE	FALSE	FALSE	FALSE	FALSE	FALSE	FALSE	FALSE	FALSE	FALSE	FALSE	FALSE	FALSE	FALSE	TRUE	TRUE	TRUE	FALSE	FALSE	TRUE		RAB4B
HLTF	FALSE	FALSE	FALSE	FALSE	FALSE	FALSE	FALSE	FALSE	FALSE	FALSE	FALSE	FALSE	FALSE	FALSE	FALSE	FALSE	FALSE	FALSE	FALSE	FALSE	FALSE	FALSE	FALSE	FALSE	TRUE		RFT1
IL6ST	FALSE	FALSE	FALSE	FALSE	FALSE	FALSE	FALSE	FALSE	FALSE	FALSE	TRUE	FALSE	FALSE	FALSE	FALSE	FALSE	FALSE	FALSE	FALSE	TRUE	TRUE	FALSE	FALSE	FALSE	TRUE		TYRO3
INPPL1	FALSE	FALSE	FALSE	FALSE	FALSE	FALSE	FALSE	FALSE	FALSE	FALSE	FALSE	FALSE	FALSE	FALSE	FALSE	FALSE	TRUE	FALSE	FALSE	TRUE	TRUE	FALSE	FALSE	TRUE	TRUE		RYR3
IPO4	FALSE	FALSE	FALSE	FALSE	FALSE	FALSE	FALSE	FALSE	FALSE	FALSE	FALSE	FALSE	FALSE	FALSE	FALSE	FALSE	FALSE	FALSE	FALSE	FALSE	FALSE	FALSE	FALSE	FALSE	TRUE		PRRT4
KAT6A	FALSE	FALSE	FALSE	FALSE	FALSE	FALSE	FALSE	FALSE	FALSE	FALSE	FALSE	FALSE	FALSE	FALSE	FALSE	FALSE	FALSE	FALSE	FALSE	TRUE	TRUE	FALSE	TRUE	FALSE	TRUE		SKIV2L
KCNH2	FALSE	FALSE	FALSE	FALSE	FALSE	FALSE	FALSE	FALSE	FALSE	FALSE	FALSE	FALSE	FALSE	FALSE	FALSE	FALSE	FALSE	FALSE	FALSE	FALSE	FALSE	FALSE	FALSE	FALSE	TRUE		RHD
KIF27	FALSE	FALSE	FALSE	FALSE	FALSE	FALSE	FALSE	FALSE	FALSE	FALSE	FALSE	FALSE	FALSE	FALSE	FALSE	FALSE	FALSE	FALSE	FALSE	FALSE	FALSE	FALSE	FALSE	FALSE	TRUE		BAZ2A
LAMA3	FALSE	FALSE	FALSE	FALSE	FALSE	FALSE	FALSE	FALSE	FALSE	FALSE	FALSE	FALSE	FALSE	FALSE	FALSE	FALSE	FALSE	FALSE	FALSE	FALSE	FALSE	FALSE	TRUE	FALSE	TRUE		PSMB6
LOXHD1	FALSE	FALSE	FALSE	FALSE	FALSE	FALSE	FALSE	FALSE	FALSE	FALSE	FALSE	FALSE	FALSE	FALSE	FALSE	FALSE	FALSE	FALSE	FALSE	FALSE	FALSE	FALSE	FALSE	TRUE	TRUE		PRPF40B
LRP1	FALSE	FALSE	FALSE	FALSE	FALSE	FALSE	FALSE	FALSE	FALSE	FALSE	FALSE	FALSE	FALSE	FALSE	FALSE	FALSE	FALSE	FALSE	FALSE	FALSE	FALSE	FALSE	FALSE	TRUE	TRUE		PMP2
LRRK2	FALSE	FALSE	FALSE	FALSE	FALSE	FALSE	FALSE	FALSE	FALSE	FALSE	FALSE	FALSE	FALSE	FALSE	FALSE	FALSE	FALSE	FALSE	FALSE	TRUE	FALSE	FALSE	TRUE	FALSE	TRUE		RHBDD2
MAP3K19	FALSE	FALSE	FALSE	FALSE	FALSE	FALSE	FALSE	FALSE	FALSE	FALSE	FALSE	FALSE	FALSE	FALSE	FALSE	FALSE	FALSE	FALSE	FALSE	FALSE	FALSE	FALSE	FALSE	FALSE	TRUE		PNMT
MCM7	FALSE	FALSE	FALSE	FALSE	FALSE	FALSE	FALSE	FALSE	FALSE	FALSE	FALSE	FALSE	FALSE	FALSE	FALSE	FALSE	FALSE	FALSE	FALSE	FALSE	FALSE	FALSE	FALSE	FALSE	TRUE		PSME1
MCM9	FALSE	FALSE	FALSE	FALSE	FALSE	FALSE	FALSE	FALSE	FALSE	FALSE	FALSE	FALSE	FALSE	FALSE	FALSE	FALSE	FALSE	FALSE	FALSE	FALSE	FALSE	FALSE	FALSE	FALSE	TRUE		RAB5B
MED1	FALSE	FALSE	FALSE	FALSE	FALSE	FALSE	FALSE	FALSE	FALSE	FALSE	FALSE	FALSE	FALSE	FALSE	FALSE	FALSE	FALSE	FALSE	FALSE	FALSE	FALSE	FALSE	FALSE	FALSE	TRUE		ZHX1
MSH2	FALSE	FALSE	FALSE	FALSE	FALSE	FALSE	FALSE	FALSE	FALSE	FALSE	FALSE	FALSE	FALSE	FALSE	FALSE	FALSE	FALSE	FALSE	FALSE	TRUE	FALSE	TRUE	FALSE	FALSE	TRUE		RALGAPA1
MTOR	FALSE	FALSE	TRUE	FALSE	FALSE	FALSE	FALSE	FALSE	FALSE	FALSE	FALSE	FALSE	FALSE	FALSE	FALSE	FALSE	FALSE	FALSE	FALSE	TRUE	TRUE	FALSE	TRUE	TRUE	TRUE		CHD8
MYH2	FALSE	FALSE	FALSE	FALSE	FALSE	FALSE	FALSE	FALSE	FALSE	FALSE	FALSE	FALSE	FALSE	FALSE	FALSE	FALSE	FALSE	FALSE	FALSE	FALSE	FALSE	FALSE	FALSE	FALSE	TRUE		SECISBP2L
MYO9A	FALSE	FALSE	FALSE	FALSE	FALSE	FALSE	FALSE	FALSE	FALSE	FALSE	FALSE	FALSE	FALSE	FALSE	FALSE	FALSE	FALSE	FALSE	FALSE	FALSE	FALSE	FALSE	TRUE	FALSE	TRUE		RSPH14
NCKIPSD	FALSE	FALSE	FALSE	FALSE	FALSE	FALSE	FALSE	FALSE	FALSE	FALSE	FALSE	FALSE	FALSE	FALSE	FALSE	FALSE	FALSE	FALSE	FALSE	FALSE	FALSE	FALSE	TRUE	FALSE	TRUE		SZT2
NCOR1	FALSE	FALSE	FALSE	TRUE	FALSE	FALSE	TRUE	FALSE	FALSE	FALSE	FALSE	FALSE	TRUE	FALSE	TRUE	FALSE	FALSE	FALSE	FALSE	TRUE	FALSE	TRUE	FALSE	FALSE	TRUE		CFAP44
NF1	TRUE	TRUE	FALSE	FALSE	TRUE	TRUE	TRUE	TRUE	FALSE	TRUE	FALSE	FALSE	TRUE	TRUE	FALSE	TRUE	FALSE	FALSE	FALSE	TRUE	FALSE	TRUE	TRUE	FALSE	TRUE		C15orf39
NIPBL	FALSE	FALSE	FALSE	FALSE	FALSE	FALSE	FALSE	FALSE	FALSE	FALSE	FALSE	FALSE	FALSE	FALSE	FALSE	TRUE	FALSE	FALSE	FALSE	TRUE	FALSE	FALSE	TRUE	FALSE	TRUE		RPL27A
NR3C1	FALSE	FALSE	FALSE	FALSE	FALSE	FALSE	FALSE	FALSE	FALSE	FALSE	FALSE	FALSE	FALSE	FALSE	FALSE	FALSE	FALSE	FALSE	FALSE	FALSE	FALSE	FALSE	FALSE	FALSE	TRUE		SYNRG
PBRM1	FALSE	FALSE	TRUE	FALSE	FALSE	FALSE	FALSE	FALSE	FALSE	TRUE	FALSE	FALSE	FALSE	FALSE	FALSE	FALSE	TRUE	FALSE	FALSE	TRUE	FALSE	TRUE	TRUE	FALSE	TRUE		CCP110
PELP1	FALSE	FALSE	FALSE	FALSE	FALSE	FALSE	FALSE	FALSE	FALSE	FALSE	FALSE	FALSE	FALSE	FALSE	FALSE	FALSE	FALSE	FALSE	FALSE	FALSE	FALSE	FALSE	FALSE	TRUE	TRUE		R3HDM4
PER3	FALSE	FALSE	FALSE	FALSE	FALSE	FALSE	FALSE	FALSE	FALSE	FALSE	FALSE	FALSE	FALSE	FALSE	FALSE	FALSE	FALSE	FALSE	FALSE	FALSE	FALSE	FALSE	TRUE	FALSE	TRUE		CEP295
PHF3	FALSE	FALSE	FALSE	FALSE	FALSE	FALSE	FALSE	FALSE	FALSE	FALSE	FALSE	FALSE	FALSE	FALSE	FALSE	FALSE	FALSE	FALSE	FALSE	FALSE	FALSE	FALSE	TRUE	FALSE	TRUE		LRRC9
PKHD1	FALSE	FALSE	FALSE	FALSE	FALSE	FALSE	FALSE	FALSE	FALSE	FALSE	FALSE	FALSE	FALSE	FALSE	FALSE	FALSE	FALSE	FALSE	FALSE	FALSE	FALSE	FALSE	TRUE	FALSE	TRUE		ATG2A
PLAC8	FALSE	FALSE	FALSE	FALSE	FALSE	FALSE	FALSE	FALSE	FALSE	FALSE	FALSE	FALSE	FALSE	FALSE	FALSE	FALSE	FALSE	FALSE	FALSE	FALSE	FALSE	FALSE	FALSE	FALSE	TRUE		RERGL
PLCG1	FALSE	FALSE	FALSE	FALSE	FALSE	FALSE	FALSE	FALSE	FALSE	FALSE	FALSE	FALSE	FALSE	FALSE	FALSE	TRUE	FALSE	FALSE	FALSE	TRUE	TRUE	FALSE	FALSE	FALSE	TRUE		RPS17
PMS1	FALSE	FALSE	FALSE	FALSE	FALSE	FALSE	FALSE	FALSE	FALSE	FALSE	FALSE	FALSE	FALSE	FALSE	FALSE	FALSE	FALSE	FALSE	FALSE	TRUE	FALSE	TRUE	FALSE	FALSE	TRUE		PYCR1
PNRC1	FALSE	FALSE	FALSE	FALSE	FALSE	FALSE	FALSE	FALSE	FALSE	FALSE	FALSE	FALSE	FALSE	FALSE	FALSE	FALSE	FALSE	FALSE	FALSE	FALSE	FALSE	FALSE	FALSE	FALSE	TRUE		TDRD12
POMC	FALSE	FALSE	FALSE	FALSE	FALSE	FALSE	FALSE	FALSE	FALSE	FALSE	FALSE	FALSE	FALSE	FALSE	FALSE	FALSE	FALSE	FALSE	FALSE	FALSE	FALSE	FALSE	FALSE	FALSE	TRUE		BOC
PPIG	FALSE	FALSE	FALSE	FALSE	FALSE	FALSE	FALSE	FALSE	FALSE	FALSE	FALSE	FALSE	FALSE	FALSE	FALSE	FALSE	FALSE	FALSE	FALSE	FALSE	FALSE	FALSE	TRUE	FALSE	TRUE		KAT6A
PRDM1	FALSE	FALSE	FALSE	FALSE	FALSE	FALSE	FALSE	FALSE	FALSE	FALSE	FALSE	FALSE	FALSE	FALSE	FALSE	FALSE	FALSE	FALSE	FALSE	TRUE	FALSE	TRUE	FALSE	FALSE	TRUE		ZHX3
PRDM11	FALSE	FALSE	FALSE	FALSE	FALSE	FALSE	FALSE	FALSE	FALSE	FALSE	FALSE	FALSE	FALSE	FALSE	FALSE	FALSE	FALSE	FALSE	FALSE	FALSE	FALSE	FALSE	FALSE	FALSE	TRUE		PRSS22
PRICKLE1	FALSE	FALSE	FALSE	FALSE	FALSE	FALSE	FALSE	FALSE	FALSE	FALSE	FALSE	FALSE	FALSE	FALSE	FALSE	FALSE	FALSE	FALSE	FALSE	FALSE	FALSE	FALSE	TRUE	FALSE	TRUE		ZNF644
PRPF40B	FALSE	FALSE	FALSE	FALSE	FALSE	FALSE	FALSE	FALSE	FALSE	FALSE	FALSE	FALSE	FALSE	FALSE	FALSE	FALSE	FALSE	FALSE	FALSE	TRUE	FALSE	FALSE	TRUE	FALSE	TRUE		RASSF3
PRRT1	FALSE	FALSE	FALSE	FALSE	FALSE	FALSE	FALSE	FALSE	FALSE	FALSE	FALSE	FALSE	FALSE	FALSE	FALSE	FALSE	FALSE	FALSE	FALSE	FALSE	FALSE	FALSE	FALSE	TRUE	TRUE		AAAS
PRRT3	FALSE	FALSE	FALSE	FALSE	FALSE	FALSE	FALSE	FALSE	FALSE	FALSE	FALSE	FALSE	FALSE	FALSE	FALSE	FALSE	FALSE	FALSE	FALSE	FALSE	FALSE	FALSE	FALSE	FALSE	TRUE		LRIF1
PSMD8	FALSE	FALSE	FALSE	FALSE	FALSE	FALSE	FALSE	FALSE	FALSE	FALSE	FALSE	FALSE	FALSE	FALSE	FALSE	FALSE	FALSE	FALSE	FALSE	FALSE	FALSE	FALSE	FALSE	FALSE	TRUE		ZNF226
PSMG4	FALSE	FALSE	FALSE	FALSE	FALSE	FALSE	FALSE	FALSE	FALSE	FALSE	FALSE	FALSE	FALSE	FALSE	FALSE	FALSE	FALSE	FALSE	FALSE	FALSE	FALSE	FALSE	FALSE	TRUE	TRUE		RAB30
PTGDR	FALSE	FALSE	FALSE	FALSE	FALSE	FALSE	FALSE	FALSE	FALSE	FALSE	FALSE	FALSE	FALSE	FALSE	FALSE	FALSE	FALSE	FALSE	FALSE	FALSE	FALSE	FALSE	FALSE	FALSE	TRUE		SRCAP
PTP4A1	FALSE	FALSE	FALSE	FALSE	FALSE	FALSE	FALSE	FALSE	FALSE	FALSE	FALSE	FALSE	FALSE	FALSE	FALSE	FALSE	FALSE	FALSE	FALSE	FALSE	FALSE	FALSE	FALSE	FALSE	TRUE		RHAG
PTP4A2	FALSE	FALSE	FALSE	FALSE	FALSE	FALSE	FALSE	FALSE	FALSE	FALSE	FALSE	FALSE	FALSE	FALSE	FALSE	FALSE	FALSE	FALSE	FALSE	FALSE	FALSE	FALSE	TRUE	FALSE	TRUE		PPM1M
PTP4A3	FALSE	FALSE	FALSE	FALSE	FALSE	FALSE	FALSE	FALSE	FALSE	FALSE	FALSE	FALSE	FALSE	FALSE	FALSE	FALSE	FALSE	FALSE	FALSE	FALSE	FALSE	FALSE	TRUE	FALSE	TRUE		POLR2F
PWWP2A	FALSE	FALSE	FALSE	FALSE	FALSE	FALSE	FALSE	FALSE	FALSE	FALSE	FALSE	FALSE	FALSE	FALSE	FALSE	FALSE	FALSE	FALSE	FALSE	FALSE	FALSE	FALSE	FALSE	TRUE	TRUE		RFC3
PYCARD	FALSE	FALSE	FALSE	FALSE	FALSE	FALSE	FALSE	FALSE	FALSE	FALSE	FALSE	FALSE	FALSE	FALSE	FALSE	FALSE	FALSE	FALSE	FALSE	FALSE	FALSE	FALSE	FALSE	FALSE	TRUE		RNF2
QPRT	FALSE	FALSE	FALSE	FALSE	FALSE	FALSE	FALSE	FALSE	FALSE	FALSE	FALSE	FALSE	FALSE	FALSE	FALSE	FALSE	FALSE	FALSE	FALSE	FALSE	FALSE	FALSE	FALSE	FALSE	TRUE		INPPL1
R3HDM4	FALSE	FALSE	FALSE	FALSE	FALSE	FALSE	FALSE	FALSE	FALSE	FALSE	FALSE	FALSE	FALSE	FALSE	FALSE	FALSE	FALSE	FALSE	FALSE	FALSE	FALSE	FALSE	TRUE	FALSE	TRUE		NIPBL
RAB11A	FALSE	FALSE	FALSE	FALSE	FALSE	FALSE	FALSE	FALSE	FALSE	FALSE	FALSE	FALSE	FALSE	FALSE	FALSE	FALSE	FALSE	FALSE	FALSE	FALSE	FALSE	FALSE	FALSE	FALSE	TRUE		UNC80
RAB23	FALSE	FALSE	FALSE	FALSE	FALSE	FALSE	FALSE	FALSE	FALSE	FALSE	FALSE	FALSE	FALSE	FALSE	FALSE	FALSE	FALSE	FALSE	FALSE	FALSE	FALSE	FALSE	TRUE	FALSE	TRUE		DVL3
RAB8A	FALSE	FALSE	FALSE	FALSE	FALSE	FALSE	FALSE	FALSE	FALSE	FALSE	FALSE	FALSE	FALSE	FALSE	FALSE	FALSE	FALSE	FALSE	FALSE	FALSE	FALSE	FALSE	FALSE	FALSE	TRUE		RNF145
RAC1	FALSE	FALSE	FALSE	TRUE	FALSE	FALSE	FALSE	TRUE	FALSE	FALSE	FALSE	FALSE	FALSE	FALSE	FALSE	FALSE	FALSE	FALSE	FALSE	TRUE	TRUE	FALSE	FALSE	FALSE	TRUE		FAM135A
RALY	FALSE	FALSE	FALSE	FALSE	FALSE	FALSE	FALSE	FALSE	FALSE	FALSE	FALSE	FALSE	FALSE	FALSE	FALSE	FALSE	FALSE	FALSE	FALSE	FALSE	FALSE	FALSE	TRUE	FALSE	TRUE		RAB2B
RANBP6	FALSE	FALSE	FALSE	FALSE	FALSE	FALSE	FALSE	FALSE	FALSE	FALSE	FALSE	FALSE	FALSE	FALSE	FALSE	FALSE	FALSE	FALSE	FALSE	FALSE	FALSE	FALSE	FALSE	FALSE	TRUE		LCOR
RASGRP2	FALSE	FALSE	FALSE	FALSE	FALSE	FALSE	FALSE	FALSE	FALSE	FALSE	FALSE	FALSE	FALSE	FALSE	FALSE	FALSE	FALSE	FALSE	FALSE	TRUE	FALSE	FALSE	TRUE	FALSE	TRUE		PYGO2
RASSF3	FALSE	FALSE	FALSE	FALSE	FALSE	FALSE	FALSE	FALSE	FALSE	FALSE	FALSE	FALSE	FALSE	FALSE	FALSE	FALSE	FALSE	FALSE	FALSE	FALSE	FALSE	FALSE	FALSE	TRUE	TRUE		SMARCAD1
RASSF5	FALSE	FALSE	FALSE	FALSE	FALSE	FALSE	FALSE	FALSE	FALSE	FALSE	FALSE	FALSE	FALSE	FALSE	FALSE	FALSE	FALSE	FALSE	FALSE	FALSE	FALSE	FALSE	TRUE	FALSE	TRUE		PTHLH
RASSF6	FALSE	FALSE	FALSE	FALSE	FALSE	FALSE	FALSE	FALSE	FALSE	FALSE	FALSE	FALSE	FALSE	FALSE	FALSE	FALSE	FALSE	FALSE	FALSE	FALSE	FALSE	FALSE	FALSE	FALSE	TRUE		DDIAS
RASSF8	FALSE	FALSE	FALSE	FALSE	FALSE	FALSE	FALSE	FALSE	FALSE	FALSE	FALSE	FALSE	FALSE	FALSE	FALSE	FALSE	FALSE	FALSE	FALSE	FALSE	FALSE	FALSE	FALSE	FALSE	TRUE		ZNF280D
RAVER1	FALSE	FALSE	FALSE	FALSE	FALSE	FALSE	FALSE	FALSE	FALSE	FALSE	FALSE	FALSE	FALSE	FALSE	FALSE	FALSE	FALSE	FALSE	FALSE	FALSE	FALSE	FALSE	FALSE	FALSE	TRUE		RAB11FIP2
RBM12	FALSE	FALSE	FALSE	FALSE	FALSE	FALSE	FALSE	FALSE	FALSE	FALSE	FALSE	FALSE	FALSE	FALSE	FALSE	FALSE	FALSE	FALSE	FALSE	FALSE	FALSE	FALSE	FALSE	FALSE	TRUE		DHX8
RBM14	FALSE	FALSE	FALSE	FALSE	FALSE	FALSE	FALSE	FALSE	FALSE	FALSE	FALSE	FALSE	FALSE	FALSE	FALSE	FALSE	FALSE	FALSE	FALSE	FALSE	FALSE	FALSE	TRUE	FALSE	TRUE		PTCRA
RBM15	FALSE	FALSE	FALSE	FALSE	FALSE	FALSE	FALSE	FALSE	FALSE	FALSE	FALSE	FALSE	FALSE	FALSE	FALSE	FALSE	FALSE	FALSE	FALSE	FALSE	FALSE	FALSE	FALSE	TRUE	TRUE		PPCDC
RBM43	FALSE	FALSE	FALSE	FALSE	FALSE	FALSE	FALSE	FALSE	FALSE	FALSE	FALSE	FALSE	FALSE	FALSE	FALSE	FALSE	FALSE	FALSE	FALSE	FALSE	FALSE	FALSE	FALSE	TRUE	TRUE		ANKRD17
RCC1	FALSE	FALSE	FALSE	FALSE	FALSE	FALSE	FALSE	FALSE	FALSE	FALSE	FALSE	FALSE	FALSE	FALSE	FALSE	FALSE	FALSE	FALSE	FALSE	FALSE	FALSE	FALSE	TRUE	FALSE	TRUE		RCBTB1
RELB	FALSE	FALSE	FALSE	FALSE	FALSE	FALSE	FALSE	FALSE	FALSE	FALSE	FALSE	FALSE	FALSE	FALSE	FALSE	FALSE	FALSE	FALSE	FALSE	FALSE	FALSE	FALSE	TRUE	FALSE	TRUE		RAB26
RELN	FALSE	FALSE	FALSE	FALSE	FALSE	FALSE	FALSE	FALSE	FALSE	FALSE	FALSE	FALSE	FALSE	FALSE	FALSE	FALSE	FALSE	FALSE	FALSE	FALSE	FALSE	FALSE	FALSE	FALSE	TRUE		UBR4
RFC3	FALSE	FALSE	FALSE	FALSE	FALSE	FALSE	FALSE	FALSE	FALSE	FALSE	FALSE	FALSE	FALSE	FALSE	FALSE	FALSE	FALSE	FALSE	FALSE	FALSE	FALSE	FALSE	FALSE	FALSE	TRUE		ZNF292
RGR	FALSE	FALSE	FALSE	FALSE	FALSE	FALSE	FALSE	FALSE	FALSE	FALSE	FALSE	FALSE	FALSE	FALSE	FALSE	FALSE	FALSE	FALSE	FALSE	FALSE	FALSE	FALSE	FALSE	FALSE	TRUE		PIEZO1
RHEB	FALSE	FALSE	TRUE	FALSE	FALSE	FALSE	FALSE	FALSE	FALSE	FALSE	FALSE	FALSE	FALSE	FALSE	FALSE	FALSE	FALSE	FALSE	FALSE	TRUE	FALSE	FALSE	FALSE	FALSE	TRUE		LRP2
RNASEL	FALSE	FALSE	FALSE	FALSE	FALSE	FALSE	FALSE	FALSE	FALSE	FALSE	FALSE	FALSE	FALSE	FALSE	FALSE	FALSE	FALSE	FALSE	FALSE	FALSE	FALSE	FALSE	TRUE	FALSE	TRUE		LRP1
RNASET2	FALSE	FALSE	FALSE	FALSE	FALSE	FALSE	FALSE	FALSE	FALSE	FALSE	FALSE	FALSE	FALSE	FALSE	FALSE	FALSE	FALSE	FALSE	FALSE	FALSE	FALSE	FALSE	FALSE	TRUE	TRUE		PLAC9
RND3	FALSE	FALSE	FALSE	FALSE	FALSE	FALSE	FALSE	FALSE	FALSE	FALSE	FALSE	FALSE	FALSE	FALSE	FALSE	FALSE	FALSE	FALSE	FALSE	FALSE	FALSE	FALSE	FALSE	FALSE	TRUE		EIF4ENIF1
RNF185	FALSE	FALSE	FALSE	FALSE	FALSE	FALSE	FALSE	FALSE	FALSE	FALSE	FALSE	FALSE	FALSE	FALSE	FALSE	FALSE	FALSE	FALSE	FALSE	FALSE	FALSE	FALSE	FALSE	TRUE	TRUE		SVEP1
RNF6	FALSE	FALSE	FALSE	FALSE	FALSE	FALSE	FALSE	FALSE	FALSE	FALSE	FALSE	FALSE	FALSE	FALSE	FALSE	FALSE	FALSE	FALSE	FALSE	FALSE	FALSE	FALSE	TRUE	FALSE	TRUE		POLR2J2
RNF8	FALSE	FALSE	FALSE	FALSE	FALSE	FALSE	FALSE	FALSE	FALSE	FALSE	FALSE	FALSE	FALSE	FALSE	FALSE	FALSE	FALSE	FALSE	FALSE	FALSE	FALSE	FALSE	TRUE	FALSE	TRUE		RPS3
RNH1	FALSE	FALSE	FALSE	FALSE	FALSE	FALSE	FALSE	FALSE	FALSE	FALSE	FALSE	FALSE	FALSE	FALSE	FALSE	FALSE	FALSE	FALSE	FALSE	FALSE	FALSE	FALSE	TRUE	FALSE	TRUE		AK9
ROCK2	FALSE	FALSE	FALSE	FALSE	FALSE	FALSE	FALSE	FALSE	FALSE	FALSE	FALSE	FALSE	FALSE	FALSE	FALSE	FALSE	FALSE	FALSE	FALSE	FALSE	FALSE	FALSE	TRUE	FALSE	TRUE		RAB23
RPL5	FALSE	TRUE	FALSE	FALSE	FALSE	FALSE	FALSE	FALSE	FALSE	FALSE	FALSE	FALSE	FALSE	FALSE	FALSE	FALSE	FALSE	FALSE	FALSE	TRUE	FALSE	TRUE	TRUE	FALSE	TRUE		VPS13C
RPS3A	FALSE	FALSE	FALSE	FALSE	FALSE	FALSE	FALSE	FALSE	FALSE	FALSE	FALSE	FALSE	FALSE	FALSE	FALSE	FALSE	FALSE	FALSE	FALSE	FALSE	FALSE	FALSE	FALSE	FALSE	TRUE		RGS17
RRAS2	FALSE	FALSE	FALSE	FALSE	FALSE	FALSE	FALSE	FALSE	FALSE	FALSE	FALSE	FALSE	FALSE	FALSE	FALSE	FALSE	TRUE	FALSE	FALSE	TRUE	TRUE	FALSE	TRUE	FALSE	TRUE		PMS1
RREB1	FALSE	FALSE	FALSE	FALSE	FALSE	FALSE	FALSE	FALSE	FALSE	FALSE	FALSE	FALSE	FALSE	FALSE	FALSE	FALSE	FALSE	FALSE	FALSE	FALSE	FALSE	FALSE	FALSE	FALSE	TRUE		RBCK1
RSBN1L	FALSE	FALSE	FALSE	FALSE	FALSE	FALSE	FALSE	FALSE	FALSE	FALSE	FALSE	FALSE	FALSE	FALSE	FALSE	FALSE	FALSE	FALSE	FALSE	TRUE	FALSE	FALSE	FALSE	TRUE	TRUE		RBM15
RSPH14	FALSE	FALSE	FALSE	FALSE	FALSE	FALSE	FALSE	FALSE	FALSE	FALSE	FALSE	FALSE	FALSE	FALSE	FALSE	FALSE	FALSE	FALSE	FALSE	FALSE	FALSE	FALSE	FALSE	FALSE	TRUE		YTHDC2
SART3	FALSE	FALSE	FALSE	FALSE	FALSE	FALSE	FALSE	FALSE	FALSE	FALSE	FALSE	FALSE	FALSE	FALSE	FALSE	FALSE	FALSE	FALSE	FALSE	FALSE	FALSE	FALSE	FALSE	TRUE	TRUE		RHBDL2
SHPRH	FALSE	FALSE	FALSE	FALSE	FALSE	FALSE	FALSE	FALSE	FALSE	FALSE	FALSE	FALSE	FALSE	FALSE	FALSE	FALSE	FALSE	FALSE	FALSE	TRUE	FALSE	TRUE	TRUE	FALSE	TRUE		ARHGAP29
SIN3B	FALSE	FALSE	FALSE	FALSE	FALSE	FALSE	FALSE	FALSE	FALSE	FALSE	FALSE	FALSE	FALSE	FALSE	FALSE	FALSE	FALSE	FALSE	FALSE	FALSE	FALSE	FALSE	FALSE	FALSE	TRUE		SLC12A9
SMG7	FALSE	FALSE	FALSE	FALSE	FALSE	FALSE	FALSE	FALSE	FALSE	FALSE	FALSE	FALSE	FALSE	FALSE	FALSE	FALSE	FALSE	FALSE	FALSE	TRUE	FALSE	FALSE	FALSE	FALSE	TRUE		PRTN3
SPEG	FALSE	FALSE	FALSE	FALSE	FALSE	FALSE	FALSE	FALSE	FALSE	FALSE	FALSE	FALSE	FALSE	FALSE	FALSE	FALSE	FALSE	FALSE	FALSE	FALSE	FALSE	FALSE	FALSE	FALSE	TRUE		RABL2A
SPTBN1	FALSE	FALSE	FALSE	FALSE	FALSE	FALSE	FALSE	FALSE	FALSE	FALSE	FALSE	FALSE	FALSE	FALSE	FALSE	FALSE	FALSE	FALSE	FALSE	FALSE	FALSE	FALSE	TRUE	TRUE	TRUE		PLA2G2D
SRCAP	FALSE	FALSE	FALSE	FALSE	FALSE	FALSE	FALSE	FALSE	FALSE	FALSE	FALSE	FALSE	FALSE	FALSE	FALSE	FALSE	FALSE	FALSE	FALSE	FALSE	FALSE	FALSE	FALSE	FALSE	TRUE		PSME2
SSH1	FALSE	FALSE	FALSE	FALSE	FALSE	FALSE	FALSE	FALSE	FALSE	FALSE	FALSE	FALSE	FALSE	FALSE	FALSE	FALSE	FALSE	FALSE	FALSE	FALSE	FALSE	FALSE	FALSE	FALSE	TRUE		RHOJ
SYNE2	FALSE	FALSE	FALSE	FALSE	FALSE	FALSE	FALSE	FALSE	FALSE	FALSE	FALSE	FALSE	FALSE	FALSE	FALSE	FALSE	FALSE	FALSE	FALSE	FALSE	FALSE	FALSE	FALSE	FALSE	TRUE		PHF3
SYNM	FALSE	FALSE	FALSE	FALSE	FALSE	FALSE	FALSE	FALSE	FALSE	FALSE	FALSE	FALSE	FALSE	FALSE	FALSE	FALSE	FALSE	FALSE	FALSE	FALSE	FALSE	FALSE	FALSE	FALSE	TRUE		PXN
SYNRG	FALSE	FALSE	FALSE	FALSE	FALSE	FALSE	FALSE	FALSE	FALSE	FALSE	FALSE	FALSE	FALSE	FALSE	FALSE	FALSE	FALSE	FALSE	FALSE	FALSE	FALSE	FALSE	TRUE	TRUE	TRUE		PLCG1
TJP1	FALSE	FALSE	FALSE	FALSE	FALSE	FALSE	FALSE	FALSE	FALSE	FALSE	FALSE	FALSE	FALSE	FALSE	FALSE	FALSE	FALSE	FALSE	FALSE	FALSE	FALSE	FALSE	FALSE	FALSE	TRUE		CHRD
TLR4	FALSE	FALSE	FALSE	FALSE	FALSE	FALSE	FALSE	FALSE	FALSE	FALSE	FALSE	FALSE	FALSE	FALSE	FALSE	FALSE	FALSE	FALSE	FALSE	TRUE	FALSE	FALSE	FALSE	FALSE	TRUE		RAB11B
TRRAP	FALSE	FALSE	FALSE	FALSE	FALSE	FALSE	TRUE	FALSE	FALSE	FALSE	FALSE	FALSE	FALSE	FALSE	FALSE	FALSE	FALSE	FALSE	FALSE	TRUE	TRUE	FALSE	FALSE	FALSE	TRUE		BAZ1B
TYRO3	FALSE	FALSE	FALSE	FALSE	FALSE	FALSE	FALSE	FALSE	FALSE	FALSE	FALSE	FALSE	FALSE	FALSE	FALSE	FALSE	FALSE	FALSE	FALSE	FALSE	FALSE	FALSE	FALSE	TRUE	TRUE		DCAF6
UACA	FALSE	FALSE	FALSE	FALSE	FALSE	FALSE	FALSE	FALSE	FALSE	FALSE	FALSE	FALSE	FALSE	FALSE	FALSE	FALSE	FALSE	FALSE	FALSE	TRUE	FALSE	FALSE	FALSE	FALSE	TRUE		PRRT1
UBR5	FALSE	FALSE	FALSE	FALSE	FALSE	FALSE	FALSE	FALSE	FALSE	FALSE	FALSE	FALSE	FALSE	FALSE	FALSE	FALSE	FALSE	FALSE	FALSE	TRUE	TRUE	FALSE	FALSE	TRUE	TRUE		RAB35
UNC80	FALSE	FALSE	FALSE	FALSE	FALSE	FALSE	FALSE	FALSE	FALSE	FALSE	FALSE	FALSE	FALSE	FALSE	FALSE	FALSE	FALSE	FALSE	FALSE	FALSE	FALSE	FALSE	TRUE	FALSE	TRUE		MYO9A
USH2A	FALSE	FALSE	FALSE	TRUE	FALSE	FALSE	FALSE	FALSE	FALSE	FALSE	FALSE	FALSE	FALSE	FALSE	FALSE	FALSE	FALSE	FALSE	FALSE	FALSE	FALSE	FALSE	FALSE	TRUE	TRUE		DTHD1
USP33	FALSE	FALSE	FALSE	FALSE	FALSE	FALSE	FALSE	FALSE	FALSE	FALSE	FALSE	FALSE	FALSE	FALSE	FALSE	FALSE	FALSE	FALSE	FALSE	FALSE	FALSE	FALSE	TRUE	TRUE	TRUE		RNF19B
VCAN	FALSE	FALSE	FALSE	FALSE	FALSE	FALSE	FALSE	FALSE	FALSE	FALSE	FALSE	FALSE	FALSE	FALSE	FALSE	FALSE	FALSE	FALSE	FALSE	FALSE	FALSE	FALSE	FALSE	TRUE	TRUE		SMG7
VILL	FALSE	FALSE	FALSE	FALSE	FALSE	FALSE	FALSE	FALSE	FALSE	FALSE	FALSE	FALSE	FALSE	FALSE	FALSE	FALSE	FALSE	FALSE	FALSE	FALSE	FALSE	FALSE	FALSE	FALSE	TRUE		COL12A1
YY1AP1	FALSE	FALSE	FALSE	FALSE	FALSE	FALSE	FALSE	FALSE	FALSE	FALSE	FALSE	FALSE	FALSE	FALSE	FALSE	FALSE	FALSE	FALSE	FALSE	FALSE	FALSE	FALSE	FALSE	FALSE	TRUE		POLK
ZBTB20	FALSE	FALSE	FALSE	FALSE	FALSE	FALSE	FALSE	FALSE	FALSE	FALSE	FALSE	FALSE	FALSE	FALSE	FALSE	TRUE	FALSE	FALSE	FALSE	TRUE	FALSE	FALSE	FALSE	FALSE	TRUE		RCSD1
ZCCHC2	FALSE	FALSE	FALSE	FALSE	FALSE	FALSE	FALSE	FALSE	FALSE	FALSE	FALSE	FALSE	FALSE	FALSE	FALSE	FALSE	FALSE	FALSE	FALSE	FALSE	FALSE	FALSE	FALSE	FALSE	TRUE		RMND5B
ZNF208	FALSE	FALSE	FALSE	FALSE	FALSE	FALSE	FALSE	FALSE	FALSE	FALSE	FALSE	FALSE	FALSE	FALSE	FALSE	FALSE	FALSE	FALSE	FALSE	FALSE	FALSE	FALSE	FALSE	FALSE	TRUE		PRRT2
ZNF226	FALSE	FALSE	FALSE	FALSE	FALSE	FALSE	FALSE	FALSE	FALSE	FALSE	FALSE	FALSE	FALSE	FALSE	FALSE	FALSE	FALSE	FALSE	FALSE	FALSE	FALSE	FALSE	FALSE	TRUE	TRUE		POP5
ZNF268	FALSE	FALSE	FALSE	FALSE	FALSE	FALSE	FALSE	FALSE	FALSE	FALSE	FALSE	FALSE	FALSE	FALSE	FALSE	FALSE	FALSE	FALSE	FALSE	FALSE	FALSE	FALSE	TRUE	TRUE	TRUE		RPP14
ZNF280D	FALSE	FALSE	FALSE	FALSE	FALSE	FALSE	FALSE	FALSE	FALSE	FALSE	FALSE	FALSE	FALSE	FALSE	FALSE	FALSE	FALSE	FALSE	FALSE	FALSE	FALSE	FALSE	TRUE	FALSE	TRUE		NCKIPSD
ZNF292	FALSE	FALSE	FALSE	FALSE	FALSE	FALSE	FALSE	FALSE	FALSE	FALSE	FALSE	FALSE	FALSE	FALSE	FALSE	FALSE	FALSE	FALSE	FALSE	FALSE	FALSE	FALSE	TRUE	TRUE	TRUE		CIZ1
ZNF814	FALSE	FALSE	FALSE	FALSE	FALSE	FALSE	FALSE	FALSE	FALSE	FALSE	FALSE	FALSE	FALSE	FALSE	FALSE	FALSE	FALSE	FALSE	FALSE	FALSE	FALSE	FALSE	FALSE	TRUE	TRUE		ADAM8
A1CF	FALSE	FALSE	FALSE	FALSE	FALSE	FALSE	FALSE	FALSE	FALSE	FALSE	FALSE	FALSE	FALSE	FALSE	FALSE	FALSE	FALSE	FALSE	FALSE	FALSE	FALSE	FALSE	FALSE	TRUE	FALSE		RAB1B
A2ML1	FALSE	FALSE	FALSE	FALSE	FALSE	FALSE	FALSE	FALSE	FALSE	FALSE	FALSE	FALSE	FALSE	FALSE	FALSE	FALSE	FALSE	FALSE	FALSE	FALSE	FALSE	FALSE	TRUE	TRUE	FALSE		PTRH1
AADACL4	FALSE	FALSE	FALSE	FALSE	FALSE	FALSE	FALSE	FALSE	FALSE	FALSE	FALSE	FALSE	FALSE	FALSE	FALSE	FALSE	FALSE	FALSE	FALSE	FALSE	FALSE	FALSE	FALSE	FALSE	FALSE		DNAH14
ABCA10	FALSE	FALSE	FALSE	FALSE	FALSE	FALSE	FALSE	FALSE	FALSE	FALSE	FALSE	FALSE	FALSE	FALSE	FALSE	FALSE	FALSE	FALSE	FALSE	FALSE	FALSE	FALSE	TRUE	TRUE	FALSE		NR3C1
ABCA13	FALSE	FALSE	FALSE	FALSE	FALSE	FALSE	FALSE	FALSE	FALSE	FALSE	FALSE	FALSE	FALSE	FALSE	FALSE	FALSE	FALSE	FALSE	FALSE	FALSE	FALSE	FALSE	FALSE	FALSE	FALSE		FRY
ABCA7	FALSE	FALSE	FALSE	FALSE	FALSE	FALSE	FALSE	FALSE	FALSE	FALSE	FALSE	FALSE	FALSE	FALSE	FALSE	FALSE	FALSE	FALSE	FALSE	FALSE	FALSE	FALSE	FALSE	FALSE	FALSE		PPDPF
ABCB1	FALSE	FALSE	FALSE	FALSE	FALSE	FALSE	FALSE	FALSE	FALSE	FALSE	FALSE	FALSE	FALSE	FALSE	FALSE	FALSE	FALSE	FALSE	FALSE	FALSE	FALSE	FALSE	FALSE	FALSE	FALSE		NYAP1
ABCB5	FALSE	FALSE	FALSE	FALSE	FALSE	FALSE	FALSE	FALSE	FALSE	FALSE	FALSE	FALSE	FALSE	FALSE	FALSE	FALSE	FALSE	FALSE	FALSE	FALSE	FALSE	FALSE	FALSE	FALSE	FALSE		PLEKHF1
ABCC3	FALSE	FALSE	FALSE	FALSE	FALSE	FALSE	FALSE	FALSE	FALSE	FALSE	FALSE	FALSE	FALSE	FALSE	FALSE	FALSE	FALSE	FALSE	FALSE	FALSE	FALSE	FALSE	FALSE	FALSE	FALSE		ADNP
ABCC5	FALSE	FALSE	FALSE	FALSE	FALSE	FALSE	FALSE	FALSE	FALSE	FALSE	FALSE	FALSE	FALSE	FALSE	FALSE	FALSE	FALSE	FALSE	FALSE	FALSE	FALSE	FALSE	FALSE	FALSE	FALSE		PPP6R1
ABCC9	FALSE	FALSE	FALSE	FALSE	FALSE	FALSE	FALSE	FALSE	FALSE	FALSE	FALSE	FALSE	FALSE	FALSE	FALSE	FALSE	FALSE	FALSE	FALSE	FALSE	FALSE	FALSE	FALSE	FALSE	FALSE		PNRC1
ABCD1	FALSE	FALSE	FALSE	FALSE	FALSE	FALSE	FALSE	FALSE	FALSE	FALSE	FALSE	FALSE	FALSE	FALSE	FALSE	FALSE	FALSE	FALSE	FALSE	FALSE	FALSE	FALSE	FALSE	FALSE	FALSE		RPL4
ABCF1	FALSE	FALSE	FALSE	FALSE	FALSE	FALSE	FALSE	FALSE	FALSE	FALSE	FALSE	FALSE	FALSE	FALSE	FALSE	FALSE	FALSE	FALSE	FALSE	FALSE	FALSE	FALSE	FALSE	FALSE	FALSE		UACA
ABCF2	FALSE	FALSE	FALSE	FALSE	FALSE	FALSE	FALSE	FALSE	FALSE	FALSE	FALSE	FALSE	FALSE	FALSE	FALSE	FALSE	FALSE	FALSE	FALSE	FALSE	FALSE	FALSE	FALSE	TRUE	FALSE		LOXHD1
ABCG2	FALSE	FALSE	FALSE	FALSE	FALSE	FALSE	FALSE	FALSE	FALSE	FALSE	FALSE	FALSE	FALSE	FALSE	FALSE	FALSE	FALSE	FALSE	FALSE	FALSE	FALSE	FALSE	FALSE	FALSE	FALSE		RRP8
ABCG8	FALSE	FALSE	FALSE	FALSE	FALSE	FALSE	FALSE	FALSE	FALSE	FALSE	FALSE	FALSE	FALSE	FALSE	FALSE	FALSE	FALSE	FALSE	FALSE	FALSE	FALSE	FALSE	TRUE	FALSE	FALSE		RAVER1
ABHD15	FALSE	FALSE	FALSE	FALSE	FALSE	FALSE	FALSE	FALSE	FALSE	FALSE	FALSE	FALSE	FALSE	FALSE	FALSE	FALSE	FALSE	FALSE	FALSE	FALSE	FALSE	FALSE	FALSE	FALSE	FALSE		HMGCR
ABI1	FALSE	FALSE	FALSE	FALSE	FALSE	FALSE	FALSE	FALSE	FALSE	FALSE	FALSE	FALSE	FALSE	FALSE	FALSE	FALSE	FALSE	FALSE	FALSE	FALSE	FALSE	FALSE	FALSE	FALSE	FALSE		RELN
ABI2	FALSE	FALSE	FALSE	FALSE	FALSE	FALSE	FALSE	FALSE	FALSE	FALSE	FALSE	FALSE	FALSE	FALSE	FALSE	FALSE	FALSE	FALSE	FALSE	FALSE	FALSE	FALSE	FALSE	FALSE	FALSE		MSH2
ABI3	FALSE	FALSE	FALSE	FALSE	FALSE	FALSE	FALSE	FALSE	FALSE	FALSE	FALSE	FALSE	FALSE	FALSE	FALSE	FALSE	FALSE	FALSE	FALSE	FALSE	FALSE	FALSE	FALSE	FALSE	FALSE		FILIP1
ABL1	FALSE	FALSE	FALSE	FALSE	FALSE	FALSE	FALSE	FALSE	FALSE	FALSE	FALSE	FALSE	FALSE	FALSE	FALSE	FALSE	FALSE	FALSE	FALSE	TRUE	TRUE	FALSE	FALSE	FALSE	FALSE		MCM9
ABL2	FALSE	FALSE	FALSE	FALSE	FALSE	FALSE	FALSE	FALSE	FALSE	FALSE	FALSE	FALSE	FALSE	FALSE	FALSE	FALSE	FALSE	FALSE	FALSE	TRUE	TRUE	FALSE	FALSE	FALSE	FALSE		ZBTB20
ABLIM2	FALSE	FALSE	FALSE	FALSE	FALSE	FALSE	FALSE	FALSE	FALSE	FALSE	FALSE	FALSE	FALSE	FALSE	FALSE	FALSE	FALSE	FALSE	FALSE	FALSE	FALSE	FALSE	TRUE	FALSE	FALSE		ZCCHC2
ACAN	FALSE	FALSE	FALSE	FALSE	FALSE	FALSE	FALSE	FALSE	FALSE	FALSE	FALSE	FALSE	FALSE	FALSE	FALSE	FALSE	FALSE	FALSE	FALSE	FALSE	FALSE	FALSE	TRUE	FALSE	FALSE		GFM2
ACD	FALSE	FALSE	FALSE	FALSE	FALSE	FALSE	FALSE	FALSE	FALSE	FALSE	FALSE	FALSE	FALSE	FALSE	FALSE	FALSE	FALSE	FALSE	FALSE	FALSE	FALSE	FALSE	TRUE	FALSE	FALSE		SNX14
ACE	FALSE	FALSE	FALSE	FALSE	FALSE	FALSE	FALSE	FALSE	FALSE	FALSE	FALSE	FALSE	FALSE	FALSE	FALSE	FALSE	FALSE	FALSE	FALSE	FALSE	FALSE	FALSE	FALSE	FALSE	FALSE		PRSS8
ACHE	FALSE	FALSE	FALSE	FALSE	FALSE	FALSE	FALSE	FALSE	FALSE	FALSE	FALSE	FALSE	FALSE	FALSE	FALSE	FALSE	FALSE	FALSE	FALSE	FALSE	FALSE	FALSE	FALSE	FALSE	FALSE		RBM14
ACKR3	FALSE	FALSE	FALSE	FALSE	FALSE	FALSE	FALSE	FALSE	FALSE	FALSE	FALSE	FALSE	FALSE	FALSE	FALSE	FALSE	FALSE	FALSE	FALSE	FALSE	FALSE	FALSE	FALSE	TRUE	FALSE		PLEKHJ1
ACO1	FALSE	FALSE	FALSE	FALSE	FALSE	FALSE	FALSE	FALSE	FALSE	FALSE	FALSE	FALSE	FALSE	FALSE	FALSE	FALSE	FALSE	FALSE	FALSE	TRUE	FALSE	FALSE	FALSE	FALSE	FALSE		HECTD4
ACOXL	FALSE	FALSE	FALSE	FALSE	FALSE	FALSE	FALSE	FALSE	FALSE	FALSE	FALSE	FALSE	FALSE	FALSE	FALSE	FALSE	FALSE	FALSE	FALSE	FALSE	FALSE	FALSE	FALSE	FALSE	FALSE		WIZ
ACSL3	FALSE	FALSE	FALSE	FALSE	FALSE	FALSE	FALSE	FALSE	FALSE	FALSE	FALSE	FALSE	FALSE	FALSE	FALSE	FALSE	FALSE	FALSE	FALSE	FALSE	FALSE	FALSE	FALSE	FALSE	FALSE		POLE3
ACSL6	FALSE	FALSE	FALSE	FALSE	FALSE	FALSE	FALSE	FALSE	FALSE	FALSE	FALSE	FALSE	FALSE	FALSE	FALSE	FALSE	FALSE	FALSE	FALSE	FALSE	FALSE	FALSE	FALSE	FALSE	FALSE		APC
ACSM1	FALSE	FALSE	FALSE	FALSE	FALSE	FALSE	FALSE	FALSE	FALSE	FALSE	FALSE	FALSE	FALSE	FALSE	FALSE	FALSE	FALSE	FALSE	FALSE	FALSE	FALSE	FALSE	TRUE	FALSE	FALSE		VILL
ACSM2A	FALSE	FALSE	FALSE	FALSE	FALSE	FALSE	FALSE	FALSE	FALSE	FALSE	FALSE	FALSE	FALSE	FALSE	FALSE	FALSE	FALSE	FALSE	FALSE	FALSE	FALSE	FALSE	TRUE	FALSE	FALSE		UBR5
ACSM4	FALSE	FALSE	FALSE	FALSE	FALSE	FALSE	FALSE	FALSE	FALSE	FALSE	FALSE	FALSE	FALSE	FALSE	FALSE	FALSE	FALSE	FALSE	FALSE	FALSE	FALSE	FALSE	TRUE	FALSE	FALSE		REG4
ACTB	FALSE	FALSE	FALSE	FALSE	FALSE	FALSE	FALSE	FALSE	FALSE	FALSE	FALSE	FALSE	FALSE	FALSE	FALSE	FALSE	FALSE	FALSE	FALSE	FALSE	FALSE	FALSE	FALSE	FALSE	FALSE		RNF138
ACTG1	FALSE	FALSE	FALSE	FALSE	FALSE	FALSE	FALSE	FALSE	FALSE	FALSE	FALSE	FALSE	FALSE	FALSE	FALSE	FALSE	FALSE	FALSE	FALSE	FALSE	FALSE	FALSE	FALSE	TRUE	FALSE		ANKRD12
ACTL6B	FALSE	FALSE	FALSE	FALSE	FALSE	FALSE	FALSE	FALSE	FALSE	FALSE	FALSE	FALSE	FALSE	FALSE	FALSE	FALSE	FALSE	FALSE	FALSE	FALSE	FALSE	FALSE	TRUE	FALSE	FALSE		ANKRD31
ACTN4	FALSE	FALSE	FALSE	FALSE	FALSE	FALSE	FALSE	FALSE	FALSE	FALSE	FALSE	FALSE	FALSE	FALSE	FALSE	FALSE	FALSE	FALSE	FALSE	FALSE	FALSE	FALSE	FALSE	FALSE	FALSE		RGS8
ACVR1	FALSE	FALSE	FALSE	FALSE	FALSE	FALSE	FALSE	FALSE	FALSE	FALSE	FALSE	FALSE	FALSE	FALSE	FALSE	FALSE	TRUE	FALSE	FALSE	TRUE	TRUE	FALSE	TRUE	TRUE	FALSE		POMC
ACVR1B	FALSE	FALSE	FALSE	FALSE	FALSE	FALSE	FALSE	FALSE	FALSE	FALSE	FALSE	FALSE	TRUE	FALSE	FALSE	FALSE	FALSE	FALSE	FALSE	TRUE	FALSE	TRUE	FALSE	FALSE	FALSE		POLR1D
ACVR1C	FALSE	FALSE	FALSE	FALSE	FALSE	FALSE	FALSE	FALSE	FALSE	FALSE	FALSE	FALSE	FALSE	FALSE	FALSE	FALSE	FALSE	FALSE	FALSE	FALSE	FALSE	FALSE	FALSE	FALSE	FALSE		RCC1
ACVR2A	FALSE	FALSE	FALSE	FALSE	FALSE	FALSE	FALSE	FALSE	FALSE	TRUE	TRUE	FALSE	FALSE	FALSE	FALSE	FALSE	FALSE	TRUE	FALSE	TRUE	FALSE	TRUE	FALSE	TRUE	FALSE		MDN1
ACVR2B	FALSE	FALSE	FALSE	FALSE	FALSE	FALSE	FALSE	FALSE	FALSE	FALSE	FALSE	FALSE	FALSE	FALSE	FALSE	FALSE	FALSE	FALSE	FALSE	TRUE	FALSE	FALSE	TRUE	FALSE	FALSE		ARID5B
ACY1	FALSE	FALSE	FALSE	FALSE	FALSE	FALSE	FALSE	FALSE	FALSE	FALSE	FALSE	FALSE	FALSE	FALSE	FALSE	FALSE	FALSE	FALSE	FALSE	FALSE	FALSE	FALSE	FALSE	TRUE	FALSE		PLA2G2C
ADAM10	FALSE	FALSE	FALSE	FALSE	FALSE	FALSE	FALSE	FALSE	FALSE	FALSE	FALSE	FALSE	FALSE	FALSE	FALSE	FALSE	FALSE	FALSE	FALSE	FALSE	FALSE	FALSE	TRUE	FALSE	FALSE		IL6ST
ADAM2	FALSE	FALSE	FALSE	FALSE	FALSE	FALSE	FALSE	FALSE	FALSE	FALSE	FALSE	FALSE	FALSE	FALSE	FALSE	FALSE	FALSE	FALSE	FALSE	FALSE	FALSE	FALSE	FALSE	FALSE	FALSE		RNF114
ADAM22	FALSE	FALSE	FALSE	FALSE	FALSE	FALSE	FALSE	FALSE	FALSE	FALSE	FALSE	FALSE	FALSE	FALSE	FALSE	FALSE	FALSE	FALSE	FALSE	FALSE	FALSE	FALSE	FALSE	TRUE	FALSE		KIF27
ADAM28	FALSE	FALSE	FALSE	FALSE	FALSE	FALSE	FALSE	FALSE	FALSE	FALSE	FALSE	FALSE	FALSE	FALSE	FALSE	FALSE	FALSE	FALSE	FALSE	FALSE	FALSE	FALSE	TRUE	TRUE	FALSE		RHBDD1
ADAM29	FALSE	FALSE	FALSE	FALSE	FALSE	FALSE	FALSE	FALSE	FALSE	FALSE	FALSE	FALSE	FALSE	FALSE	FALSE	FALSE	FALSE	FALSE	FALSE	FALSE	FALSE	FALSE	FALSE	FALSE	FALSE		PSMB5
ADAM7	FALSE	FALSE	FALSE	FALSE	FALSE	FALSE	FALSE	FALSE	FALSE	FALSE	FALSE	FALSE	FALSE	FALSE	FALSE	FALSE	FALSE	FALSE	FALSE	FALSE	FALSE	FALSE	FALSE	FALSE	FALSE		PNOC
ADAM9	FALSE	FALSE	FALSE	FALSE	FALSE	FALSE	FALSE	FALSE	FALSE	FALSE	FALSE	FALSE	FALSE	FALSE	FALSE	FALSE	FALSE	FALSE	FALSE	FALSE	FALSE	FALSE	FALSE	FALSE	FALSE		FANCM
ADAMTS12	FALSE	FALSE	FALSE	FALSE	FALSE	FALSE	FALSE	FALSE	FALSE	FALSE	FALSE	FALSE	FALSE	FALSE	FALSE	FALSE	FALSE	FALSE	FALSE	FALSE	FALSE	FALSE	FALSE	TRUE	FALSE		AKAP12
ADAMTS17	FALSE	FALSE	FALSE	FALSE	FALSE	FALSE	FALSE	FALSE	FALSE	FALSE	FALSE	FALSE	FALSE	FALSE	FALSE	FALSE	FALSE	FALSE	FALSE	FALSE	FALSE	FALSE	TRUE	FALSE	FALSE		DNAH12
ADAMTS18	FALSE	FALSE	FALSE	FALSE	FALSE	FALSE	FALSE	FALSE	FALSE	FALSE	FALSE	FALSE	FALSE	FALSE	FALSE	FALSE	FALSE	FALSE	FALSE	FALSE	FALSE	FALSE	FALSE	TRUE	FALSE		RPA3
ADAMTS19	FALSE	FALSE	FALSE	FALSE	FALSE	FALSE	FALSE	FALSE	FALSE	FALSE	FALSE	FALSE	FALSE	FALSE	FALSE	FALSE	FALSE	FALSE	FALSE	FALSE	FALSE	FALSE	FALSE	TRUE	FALSE		MTOR
ADAMTS3	FALSE	FALSE	FALSE	FALSE	FALSE	FALSE	FALSE	FALSE	FALSE	FALSE	FALSE	FALSE	FALSE	FALSE	FALSE	FALSE	FALSE	FALSE	FALSE	FALSE	FALSE	FALSE	FALSE	FALSE	FALSE		ABHD1
ADAMTS5	FALSE	FALSE	FALSE	FALSE	FALSE	FALSE	FALSE	FALSE	FALSE	FALSE	FALSE	FALSE	FALSE	FALSE	FALSE	FALSE	FALSE	FALSE	FALSE	FALSE	FALSE	FALSE	FALSE	FALSE	FALSE		TNS2
ADAMTS6	FALSE	FALSE	FALSE	FALSE	FALSE	FALSE	FALSE	FALSE	FALSE	FALSE	FALSE	FALSE	FALSE	FALSE	FALSE	FALSE	FALSE	FALSE	FALSE	FALSE	FALSE	FALSE	FALSE	TRUE	FALSE		KIF23
ADAMTS8	FALSE	FALSE	FALSE	FALSE	FALSE	FALSE	FALSE	FALSE	FALSE	FALSE	FALSE	FALSE	FALSE	FALSE	FALSE	FALSE	FALSE	FALSE	FALSE	FALSE	FALSE	FALSE	FALSE	FALSE	FALSE		SHPRH
ADAMTS9	FALSE	FALSE	FALSE	FALSE	FALSE	FALSE	FALSE	FALSE	FALSE	FALSE	FALSE	FALSE	FALSE	FALSE	FALSE	FALSE	FALSE	FALSE	FALSE	FALSE	FALSE	FALSE	FALSE	FALSE	FALSE		LMTK3
ADAMTSL3	FALSE	FALSE	FALSE	FALSE	FALSE	FALSE	FALSE	FALSE	FALSE	FALSE	FALSE	FALSE	FALSE	FALSE	FALSE	FALSE	FALSE	FALSE	FALSE	FALSE	FALSE	FALSE	FALSE	TRUE	FALSE		ABCA2
ADARB1	FALSE	FALSE	FALSE	FALSE	FALSE	FALSE	FALSE	FALSE	FALSE	FALSE	FALSE	FALSE	FALSE	FALSE	FALSE	FALSE	FALSE	FALSE	FALSE	FALSE	FALSE	FALSE	TRUE	FALSE	FALSE		YY1AP1
ADCK1	FALSE	FALSE	FALSE	FALSE	FALSE	FALSE	FALSE	FALSE	FALSE	FALSE	FALSE	FALSE	FALSE	FALSE	FALSE	FALSE	FALSE	FALSE	FALSE	FALSE	FALSE	FALSE	FALSE	TRUE	FALSE		ADGRV1
ADCY1	FALSE	FALSE	FALSE	FALSE	FALSE	FALSE	FALSE	FALSE	FALSE	FALSE	FALSE	FALSE	FALSE	FALSE	FALSE	FALSE	FALSE	FALSE	FALSE	FALSE	FALSE	FALSE	FALSE	TRUE	FALSE		PRR30
ADCY2	FALSE	FALSE	FALSE	FALSE	FALSE	FALSE	FALSE	FALSE	FALSE	FALSE	FALSE	FALSE	FALSE	FALSE	FALSE	FALSE	FALSE	FALSE	FALSE	FALSE	FALSE	FALSE	FALSE	FALSE	FALSE		NPIPB4
ADCY3	FALSE	FALSE	FALSE	FALSE	FALSE	FALSE	FALSE	FALSE	FALSE	FALSE	FALSE	FALSE	FALSE	FALSE	FALSE	FALSE	FALSE	FALSE	FALSE	FALSE	FALSE	FALSE	FALSE	FALSE	FALSE		PKHD1
ADCY5	FALSE	FALSE	FALSE	FALSE	FALSE	FALSE	FALSE	FALSE	FALSE	FALSE	FALSE	FALSE	FALSE	FALSE	FALSE	FALSE	FALSE	FALSE	FALSE	FALSE	FALSE	FALSE	FALSE	FALSE	FALSE		RSBN1L
ADCY8	FALSE	FALSE	FALSE	FALSE	FALSE	FALSE	FALSE	FALSE	FALSE	FALSE	FALSE	FALSE	FALSE	FALSE	FALSE	FALSE	FALSE	FALSE	FALSE	FALSE	FALSE	FALSE	TRUE	FALSE	FALSE		RPP40
ADD2	FALSE	FALSE	FALSE	FALSE	FALSE	FALSE	FALSE	FALSE	FALSE	FALSE	FALSE	FALSE	FALSE	FALSE	FALSE	FALSE	FALSE	FALSE	FALSE	FALSE	FALSE	FALSE	TRUE	FALSE	FALSE		HLTF
ADD3	FALSE	FALSE	FALSE	FALSE	FALSE	FALSE	FALSE	FALSE	FALSE	FALSE	FALSE	FALSE	FALSE	FALSE	FALSE	FALSE	FALSE	FALSE	FALSE	FALSE	FALSE	FALSE	FALSE	FALSE	FALSE		PPP1R11
ADGRA1	FALSE	FALSE	FALSE	FALSE	FALSE	FALSE	FALSE	FALSE	FALSE	FALSE	FALSE	FALSE	FALSE	FALSE	FALSE	FALSE	FALSE	FALSE	FALSE	FALSE	FALSE	FALSE	FALSE	FALSE	FALSE		RAB40C
ADGRB1	FALSE	FALSE	FALSE	FALSE	FALSE	FALSE	FALSE	FALSE	FALSE	FALSE	FALSE	FALSE	FALSE	FALSE	FALSE	FALSE	FALSE	FALSE	FALSE	FALSE	FALSE	FALSE	FALSE	FALSE	FALSE		MPHOSPH9
ADGRB3	FALSE	FALSE	FALSE	FALSE	FALSE	FALSE	FALSE	FALSE	FALSE	FALSE	FALSE	FALSE	FALSE	FALSE	FALSE	FALSE	FALSE	FALSE	FALSE	FALSE	FALSE	FALSE	FALSE	FALSE	FALSE		MCM7
ADGRD1	FALSE	FALSE	FALSE	FALSE	FALSE	FALSE	FALSE	FALSE	FALSE	FALSE	FALSE	FALSE	FALSE	FALSE	FALSE	FALSE	FALSE	FALSE	FALSE	FALSE	FALSE	FALSE	FALSE	FALSE	FALSE		RAB33B
ADGRF1	FALSE	FALSE	FALSE	FALSE	FALSE	FALSE	FALSE	FALSE	FALSE	FALSE	FALSE	FALSE	FALSE	FALSE	FALSE	FALSE	FALSE	FALSE	FALSE	FALSE	FALSE	FALSE	FALSE	FALSE	FALSE		ROCK2
ADGRF2	FALSE	FALSE	FALSE	FALSE	FALSE	FALSE	FALSE	FALSE	FALSE	FALSE	FALSE	FALSE	FALSE	FALSE	FALSE	FALSE	FALSE	FALSE	FALSE	FALSE	FALSE	FALSE	FALSE	FALSE	FALSE		CEP250
ADGRG4	FALSE	FALSE	FALSE	FALSE	FALSE	FALSE	FALSE	FALSE	FALSE	FALSE	FALSE	FALSE	FALSE	FALSE	FALSE	FALSE	FALSE	FALSE	FALSE	FALSE	FALSE	FALSE	FALSE	FALSE	FALSE		RBSN
ADGRG6	FALSE	FALSE	FALSE	FALSE	FALSE	FALSE	FALSE	FALSE	FALSE	FALSE	FALSE	FALSE	FALSE	FALSE	FALSE	FALSE	FALSE	FALSE	FALSE	FALSE	FALSE	FALSE	FALSE	TRUE	FALSE		PTS
ADGRL1	FALSE	FALSE	FALSE	FALSE	FALSE	FALSE	FALSE	FALSE	FALSE	FALSE	FALSE	FALSE	FALSE	FALSE	FALSE	FALSE	FALSE	FALSE	FALSE	FALSE	FALSE	FALSE	FALSE	FALSE	FALSE		RNF182
ADGRL2	FALSE	FALSE	FALSE	FALSE	FALSE	FALSE	FALSE	FALSE	FALSE	FALSE	FALSE	FALSE	FALSE	FALSE	FALSE	FALSE	FALSE	FALSE	FALSE	FALSE	FALSE	FALSE	FALSE	TRUE	FALSE		RBM45
ADGRL3	FALSE	FALSE	FALSE	FALSE	FALSE	FALSE	FALSE	FALSE	FALSE	FALSE	FALSE	FALSE	FALSE	FALSE	FALSE	FALSE	FALSE	FALSE	FALSE	FALSE	FALSE	FALSE	FALSE	FALSE	FALSE		FOXM1
ADH1B	FALSE	FALSE	FALSE	FALSE	FALSE	FALSE	FALSE	FALSE	FALSE	FALSE	FALSE	FALSE	FALSE	FALSE	FALSE	FALSE	FALSE	FALSE	FALSE	FALSE	FALSE	FALSE	FALSE	FALSE	FALSE		PTGIR
ADIG	FALSE	FALSE	FALSE	FALSE	FALSE	FALSE	FALSE	FALSE	FALSE	FALSE	FALSE	FALSE	FALSE	FALSE	FALSE	FALSE	FALSE	FALSE	FALSE	FALSE	FALSE	FALSE	FALSE	FALSE	FALSE		PTGER2
ADIPOQ	FALSE	FALSE	FALSE	FALSE	FALSE	FALSE	FALSE	FALSE	FALSE	FALSE	FALSE	FALSE	FALSE	FALSE	FALSE	FALSE	FALSE	FALSE	FALSE	FALSE	FALSE	FALSE	TRUE	FALSE	FALSE		VPS13D
ADPRH	FALSE	FALSE	FALSE	FALSE	FALSE	FALSE	FALSE	FALSE	FALSE	FALSE	FALSE	FALSE	FALSE	FALSE	FALSE	FALSE	FALSE	FALSE	FALSE	FALSE	FALSE	FALSE	FALSE	FALSE	FALSE		ANKRD50
ADRA1A	FALSE	FALSE	FALSE	FALSE	FALSE	FALSE	FALSE	FALSE	FALSE	FALSE	FALSE	FALSE	FALSE	FALSE	FALSE	FALSE	FALSE	FALSE	FALSE	FALSE	FALSE	FALSE	FALSE	TRUE	FALSE		LCORL
ADRA1B	FALSE	FALSE	FALSE	FALSE	FALSE	FALSE	FALSE	FALSE	FALSE	FALSE	FALSE	FALSE	FALSE	FALSE	FALSE	FALSE	FALSE	FALSE	FALSE	FALSE	FALSE	FALSE	FALSE	FALSE	FALSE		PLIN5
ADRB3	FALSE	FALSE	FALSE	FALSE	FALSE	FALSE	FALSE	FALSE	FALSE	FALSE	FALSE	FALSE	FALSE	FALSE	FALSE	FALSE	FALSE	FALSE	FALSE	FALSE	FALSE	FALSE	FALSE	FALSE	FALSE		BLM
AFAP1L2	FALSE	FALSE	FALSE	FALSE	FALSE	FALSE	FALSE	FALSE	FALSE	FALSE	FALSE	FALSE	FALSE	FALSE	FALSE	FALSE	FALSE	FALSE	FALSE	FALSE	FALSE	FALSE	FALSE	TRUE	FALSE		RCBTB2
AFF1	FALSE	FALSE	FALSE	FALSE	FALSE	FALSE	FALSE	FALSE	FALSE	FALSE	FALSE	FALSE	FALSE	FALSE	FALSE	FALSE	FALSE	FALSE	FALSE	FALSE	FALSE	FALSE	FALSE	FALSE	FALSE		TJP1
AFF2	FALSE	FALSE	FALSE	FALSE	FALSE	FALSE	FALSE	FALSE	FALSE	FALSE	FALSE	FALSE	FALSE	FALSE	FALSE	FALSE	FALSE	FALSE	FALSE	FALSE	FALSE	FALSE	TRUE	TRUE	FALSE		NLRX1
AFF3	FALSE	FALSE	FALSE	FALSE	FALSE	FALSE	FALSE	FALSE	FALSE	FALSE	FALSE	FALSE	FALSE	FALSE	FALSE	FALSE	FALSE	FALSE	FALSE	FALSE	FALSE	FALSE	FALSE	FALSE	FALSE		SETD5
AFF4	FALSE	FALSE	FALSE	FALSE	FALSE	FALSE	FALSE	FALSE	FALSE	FALSE	FALSE	FALSE	FALSE	FALSE	FALSE	FALSE	FALSE	FALSE	FALSE	FALSE	FALSE	FALSE	FALSE	TRUE	FALSE		CTNND1
AFM	FALSE	FALSE	FALSE	FALSE	FALSE	FALSE	FALSE	FALSE	FALSE	FALSE	FALSE	FALSE	FALSE	FALSE	FALSE	FALSE	FALSE	FALSE	FALSE	FALSE	FALSE	FALSE	FALSE	FALSE	FALSE		PRICKLE1
AFMID	FALSE	FALSE	FALSE	FALSE	FALSE	FALSE	FALSE	FALSE	FALSE	FALSE	FALSE	FALSE	FALSE	FALSE	FALSE	FALSE	FALSE	FALSE	FALSE	FALSE	FALSE	FALSE	FALSE	TRUE	FALSE		RAB5C
AGAP2	FALSE	FALSE	FALSE	FALSE	FALSE	FALSE	FALSE	FALSE	FALSE	FALSE	FALSE	FALSE	FALSE	FALSE	FALSE	FALSE	FALSE	FALSE	FALSE	FALSE	FALSE	FALSE	TRUE	TRUE	FALSE		SYNM
AGBL2	FALSE	FALSE	FALSE	FALSE	FALSE	FALSE	FALSE	FALSE	FALSE	FALSE	FALSE	FALSE	FALSE	FALSE	FALSE	FALSE	FALSE	FALSE	FALSE	TRUE	FALSE	FALSE	FALSE	TRUE	FALSE		RBM22
AGFG1	FALSE	FALSE	FALSE	FALSE	FALSE	FALSE	FALSE	FALSE	FALSE	FALSE	FALSE	FALSE	FALSE	FALSE	FALSE	FALSE	FALSE	FALSE	FALSE	FALSE	FALSE	FALSE	FALSE	FALSE	FALSE		RND3
AGGF1	FALSE	FALSE	FALSE	FALSE	FALSE	FALSE	FALSE	FALSE	FALSE	FALSE	FALSE	FALSE	FALSE	FALSE	FALSE	FALSE	FALSE	FALSE	FALSE	FALSE	FALSE	FALSE	TRUE	FALSE	FALSE		RAMP3
AGO4	FALSE	FALSE	FALSE	FALSE	FALSE	FALSE	FALSE	FALSE	FALSE	FALSE	FALSE	FALSE	FALSE	FALSE	FALSE	FALSE	FALSE	FALSE	FALSE	FALSE	FALSE	FALSE	TRUE	FALSE	FALSE		MASTL
AGRN	FALSE	FALSE	FALSE	FALSE	FALSE	FALSE	FALSE	FALSE	FALSE	FALSE	FALSE	FALSE	FALSE	FALSE	FALSE	FALSE	FALSE	FALSE	FALSE	FALSE	FALSE	FALSE	FALSE	FALSE	FALSE		PUS3
AGTR1	FALSE	FALSE	FALSE	FALSE	FALSE	FALSE	FALSE	FALSE	FALSE	FALSE	FALSE	FALSE	FALSE	FALSE	FALSE	FALSE	FALSE	FALSE	FALSE	FALSE	FALSE	FALSE	TRUE	FALSE	FALSE		PPM1N
AGTR2	FALSE	FALSE	FALSE	FALSE	FALSE	FALSE	FALSE	FALSE	FALSE	FALSE	FALSE	FALSE	FALSE	FALSE	FALSE	FALSE	FALSE	FALSE	FALSE	FALSE	FALSE	FALSE	FALSE	FALSE	FALSE		ZNF841
AGXT	FALSE	FALSE	FALSE	FALSE	FALSE	FALSE	FALSE	FALSE	FALSE	FALSE	FALSE	FALSE	FALSE	FALSE	FALSE	FALSE	FALSE	FALSE	FALSE	FALSE	FALSE	FALSE	FALSE	FALSE	FALSE		RNF135
AHCYL1	FALSE	FALSE	FALSE	FALSE	FALSE	FALSE	FALSE	FALSE	FALSE	FALSE	FALSE	FALSE	FALSE	FALSE	FALSE	FALSE	FALSE	FALSE	FALSE	FALSE	FALSE	FALSE	FALSE	FALSE	FALSE		POLR2K
AHCYL2	FALSE	FALSE	FALSE	FALSE	FALSE	FALSE	FALSE	FALSE	FALSE	FALSE	FALSE	FALSE	FALSE	FALSE	FALSE	FALSE	FALSE	FALSE	FALSE	FALSE	FALSE	FALSE	FALSE	FALSE	FALSE		RASSF6
AHI1	FALSE	FALSE	FALSE	FALSE	FALSE	FALSE	FALSE	FALSE	FALSE	FALSE	FALSE	FALSE	FALSE	FALSE	FALSE	FALSE	FALSE	FALSE	FALSE	FALSE	FALSE	FALSE	TRUE	TRUE	FALSE		POLR2H
AHNAK	FALSE	FALSE	FALSE	FALSE	FALSE	FALSE	FALSE	FALSE	FALSE	FALSE	FALSE	FALSE	FALSE	FALSE	FALSE	FALSE	FALSE	FALSE	FALSE	FALSE	FALSE	FALSE	FALSE	FALSE	FALSE		RPL14
AHNAK2	FALSE	FALSE	FALSE	FALSE	FALSE	FALSE	FALSE	FALSE	FALSE	FALSE	FALSE	FALSE	FALSE	FALSE	FALSE	FALSE	FALSE	FALSE	FALSE	FALSE	FALSE	FALSE	FALSE	TRUE	FALSE		DNAH2
AHR	FALSE	FALSE	FALSE	FALSE	FALSE	FALSE	FALSE	FALSE	FALSE	FALSE	FALSE	FALSE	FALSE	FALSE	FALSE	FALSE	FALSE	FALSE	FALSE	FALSE	FALSE	FALSE	FALSE	FALSE	FALSE		R3HDM1
AHRR	FALSE	FALSE	FALSE	FALSE	FALSE	FALSE	FALSE	FALSE	FALSE	FALSE	FALSE	FALSE	FALSE	FALSE	FALSE	FALSE	FALSE	FALSE	FALSE	FALSE	FALSE	FALSE	FALSE	TRUE	FALSE		ROPN1B
AHSA1	FALSE	FALSE	FALSE	FALSE	FALSE	FALSE	FALSE	FALSE	FALSE	FALSE	FALSE	FALSE	FALSE	FALSE	FALSE	FALSE	FALSE	FALSE	FALSE	FALSE	FALSE	FALSE	FALSE	TRUE	FALSE		BTBD8
AIF1	FALSE	FALSE	FALSE	FALSE	FALSE	FALSE	FALSE	FALSE	FALSE	FALSE	FALSE	FALSE	FALSE	FALSE	FALSE	FALSE	FALSE	FALSE	FALSE	FALSE	FALSE	FALSE	FALSE	FALSE	FALSE		RAB3A
AIM2	FALSE	FALSE	FALSE	FALSE	FALSE	FALSE	FALSE	FALSE	FALSE	FALSE	FALSE	FALSE	FALSE	FALSE	FALSE	FALSE	FALSE	FALSE	FALSE	FALSE	FALSE	FALSE	FALSE	TRUE	FALSE		CHD9
AIMP1	FALSE	FALSE	FALSE	FALSE	FALSE	FALSE	FALSE	FALSE	FALSE	FALSE	FALSE	FALSE	FALSE	FALSE	FALSE	FALSE	FALSE	FALSE	FALSE	FALSE	FALSE	FALSE	FALSE	FALSE	FALSE		RAB5A
AIMP2	FALSE	FALSE	FALSE	FALSE	FALSE	FALSE	FALSE	FALSE	FALSE	FALSE	FALSE	FALSE	FALSE	FALSE	FALSE	FALSE	FALSE	FALSE	FALSE	FALSE	FALSE	FALSE	FALSE	FALSE	FALSE		ORC1
AIP	FALSE	FALSE	FALSE	FALSE	FALSE	FALSE	FALSE	FALSE	FALSE	FALSE	FALSE	FALSE	FALSE	FALSE	FALSE	FALSE	FALSE	FALSE	FALSE	FALSE	FALSE	FALSE	TRUE	FALSE	FALSE		RASGRP2
AJAP1	FALSE	FALSE	FALSE	FALSE	FALSE	FALSE	FALSE	FALSE	FALSE	FALSE	FALSE	FALSE	FALSE	FALSE	FALSE	FALSE	FALSE	FALSE	FALSE	FALSE	FALSE	FALSE	TRUE	FALSE	FALSE		FBXO11
AJUBA	FALSE	FALSE	FALSE	TRUE	FALSE	FALSE	FALSE	FALSE	FALSE	FALSE	FALSE	FALSE	FALSE	FALSE	FALSE	FALSE	FALSE	FALSE	FALSE	TRUE	FALSE	FALSE	FALSE	FALSE	FALSE		RIC8A
AK8	FALSE	FALSE	FALSE	FALSE	FALSE	FALSE	FALSE	FALSE	FALSE	FALSE	FALSE	FALSE	FALSE	FALSE	FALSE	FALSE	FALSE	FALSE	FALSE	FALSE	FALSE	FALSE	FALSE	FALSE	FALSE		PMP22
AKAP11	FALSE	FALSE	FALSE	FALSE	FALSE	FALSE	FALSE	FALSE	FALSE	FALSE	FALSE	FALSE	FALSE	FALSE	FALSE	FALSE	FALSE	FALSE	FALSE	FALSE	FALSE	FALSE	FALSE	TRUE	FALSE		AKAP3
AKAP13	FALSE	FALSE	FALSE	FALSE	FALSE	FALSE	FALSE	FALSE	FALSE	FALSE	FALSE	FALSE	FALSE	FALSE	FALSE	FALSE	FALSE	FALSE	FALSE	FALSE	FALSE	FALSE	FALSE	FALSE	FALSE		PXMP2
AKAP6	FALSE	FALSE	FALSE	FALSE	FALSE	FALSE	FALSE	FALSE	FALSE	FALSE	FALSE	FALSE	FALSE	FALSE	FALSE	FALSE	FALSE	FALSE	FALSE	FALSE	FALSE	FALSE	FALSE	TRUE	FALSE		RAD1
AKAP8	FALSE	FALSE	FALSE	FALSE	FALSE	FALSE	FALSE	FALSE	FALSE	FALSE	FALSE	FALSE	FALSE	FALSE	FALSE	FALSE	FALSE	FALSE	FALSE	FALSE	FALSE	FALSE	FALSE	FALSE	FALSE		RPS24
AKAP9	FALSE	FALSE	FALSE	FALSE	FALSE	FALSE	FALSE	FALSE	FALSE	FALSE	FALSE	FALSE	FALSE	FALSE	FALSE	FALSE	FALSE	FALSE	FALSE	FALSE	FALSE	FALSE	FALSE	FALSE	FALSE		RNF185
AKIRIN2	FALSE	FALSE	FALSE	FALSE	FALSE	FALSE	FALSE	FALSE	FALSE	FALSE	FALSE	FALSE	FALSE	FALSE	FALSE	FALSE	FALSE	FALSE	FALSE	FALSE	FALSE	FALSE	TRUE	FALSE	FALSE		RFX8
AKR1B1	FALSE	FALSE	FALSE	FALSE	FALSE	FALSE	FALSE	FALSE	FALSE	FALSE	FALSE	FALSE	FALSE	FALSE	FALSE	FALSE	FALSE	FALSE	FALSE	FALSE	FALSE	FALSE	TRUE	FALSE	FALSE		RSPH9
AKR1B10	FALSE	FALSE	FALSE	FALSE	FALSE	FALSE	FALSE	FALSE	FALSE	FALSE	FALSE	FALSE	FALSE	FALSE	FALSE	FALSE	FALSE	FALSE	FALSE	FALSE	FALSE	FALSE	FALSE	FALSE	FALSE		RAB11A
AKR1C2	FALSE	FALSE	FALSE	FALSE	FALSE	FALSE	FALSE	FALSE	FALSE	FALSE	FALSE	FALSE	FALSE	FALSE	FALSE	FALSE	FALSE	FALSE	FALSE	FALSE	FALSE	FALSE	TRUE	FALSE	FALSE		RIMKLB
AKR1C3	FALSE	FALSE	FALSE	FALSE	FALSE	FALSE	FALSE	FALSE	FALSE	FALSE	FALSE	FALSE	FALSE	FALSE	FALSE	FALSE	FALSE	FALSE	FALSE	FALSE	FALSE	FALSE	TRUE	FALSE	FALSE		SNX13
AKR1D1	FALSE	FALSE	FALSE	FALSE	FALSE	FALSE	FALSE	FALSE	FALSE	FALSE	FALSE	FALSE	FALSE	FALSE	FALSE	FALSE	FALSE	FALSE	FALSE	FALSE	FALSE	FALSE	TRUE	FALSE	FALSE		RASSF8
AKT1	FALSE	FALSE	FALSE	FALSE	FALSE	FALSE	FALSE	FALSE	TRUE	FALSE	FALSE	TRUE	TRUE	FALSE	TRUE	FALSE	TRUE	FALSE	FALSE	TRUE	TRUE	FALSE	FALSE	FALSE	FALSE		ZC3H6
AKT2	FALSE	FALSE	FALSE	FALSE	FALSE	FALSE	FALSE	FALSE	FALSE	FALSE	FALSE	FALSE	FALSE	FALSE	FALSE	FALSE	FALSE	FALSE	FALSE	FALSE	FALSE	FALSE	TRUE	FALSE	FALSE		RSPH1
AKT3	FALSE	FALSE	FALSE	FALSE	FALSE	FALSE	FALSE	FALSE	FALSE	FALSE	FALSE	FALSE	FALSE	FALSE	FALSE	FALSE	FALSE	FALSE	FALSE	FALSE	FALSE	FALSE	FALSE	FALSE	FALSE		NF1
AKTIP	FALSE	FALSE	FALSE	FALSE	FALSE	FALSE	FALSE	FALSE	FALSE	FALSE	FALSE	FALSE	FALSE	FALSE	FALSE	FALSE	FALSE	FALSE	FALSE	FALSE	FALSE	FALSE	FALSE	TRUE	FALSE		DMXL2
ALB	FALSE	FALSE	FALSE	FALSE	FALSE	FALSE	FALSE	FALSE	FALSE	FALSE	TRUE	FALSE	FALSE	FALSE	FALSE	FALSE	FALSE	FALSE	FALSE	TRUE	FALSE	FALSE	FALSE	TRUE	FALSE		RGPD8
ALDH1A1	FALSE	FALSE	FALSE	FALSE	FALSE	FALSE	FALSE	FALSE	FALSE	FALSE	FALSE	FALSE	FALSE	FALSE	FALSE	FALSE	FALSE	FALSE	FALSE	FALSE	FALSE	FALSE	FALSE	FALSE	FALSE		RGS4
ALDH1A2	FALSE	FALSE	FALSE	FALSE	FALSE	FALSE	FALSE	FALSE	FALSE	FALSE	FALSE	FALSE	FALSE	FALSE	FALSE	FALSE	FALSE	FALSE	FALSE	FALSE	FALSE	FALSE	TRUE	FALSE	FALSE		GTF2I
ALDH2	FALSE	FALSE	FALSE	FALSE	FALSE	FALSE	FALSE	FALSE	FALSE	FALSE	FALSE	FALSE	FALSE	FALSE	FALSE	FALSE	FALSE	FALSE	FALSE	FALSE	FALSE	FALSE	FALSE	FALSE	FALSE		ZC3H7A
ALDH5A1	FALSE	FALSE	FALSE	FALSE	FALSE	FALSE	FALSE	FALSE	FALSE	FALSE	FALSE	FALSE	FALSE	FALSE	FALSE	FALSE	FALSE	FALSE	FALSE	FALSE	FALSE	FALSE	TRUE	FALSE	FALSE		RAD51
ALDOA	FALSE	FALSE	FALSE	FALSE	FALSE	FALSE	FALSE	FALSE	FALSE	FALSE	FALSE	FALSE	FALSE	FALSE	FALSE	FALSE	FALSE	FALSE	FALSE	FALSE	FALSE	FALSE	FALSE	FALSE	FALSE		PLEKHF2
ALK	FALSE	FALSE	FALSE	FALSE	FALSE	FALSE	FALSE	FALSE	FALSE	FALSE	FALSE	FALSE	FALSE	FALSE	FALSE	FALSE	FALSE	FALSE	FALSE	TRUE	TRUE	FALSE	FALSE	FALSE	FALSE		RPS21
ALKBH6	FALSE	FALSE	FALSE	FALSE	FALSE	FALSE	FALSE	FALSE	FALSE	FALSE	FALSE	FALSE	FALSE	FALSE	FALSE	FALSE	FALSE	FALSE	FALSE	TRUE	FALSE	FALSE	FALSE	FALSE	FALSE		RPUSD2
ALLC	FALSE	FALSE	FALSE	FALSE	FALSE	FALSE	FALSE	FALSE	FALSE	FALSE	FALSE	FALSE	FALSE	FALSE	FALSE	FALSE	FALSE	FALSE	FALSE	FALSE	FALSE	FALSE	TRUE	TRUE	FALSE		ZNF814
ALMS1	FALSE	FALSE	FALSE	FALSE	FALSE	FALSE	FALSE	FALSE	FALSE	FALSE	FALSE	FALSE	FALSE	FALSE	FALSE	FALSE	FALSE	FALSE	FALSE	FALSE	FALSE	FALSE	FALSE	FALSE	FALSE		REST
ALOX12	FALSE	FALSE	FALSE	FALSE	FALSE	FALSE	FALSE	FALSE	FALSE	FALSE	FALSE	FALSE	FALSE	FALSE	FALSE	FALSE	FALSE	FALSE	FALSE	FALSE	FALSE	FALSE	TRUE	FALSE	FALSE		IBTK
ALOX12B	FALSE	FALSE	FALSE	FALSE	FALSE	FALSE	FALSE	FALSE	FALSE	FALSE	FALSE	FALSE	FALSE	FALSE	FALSE	FALSE	FALSE	FALSE	FALSE	FALSE	FALSE	FALSE	FALSE	FALSE	FALSE		DYNC2H1
ALOX15	FALSE	FALSE	FALSE	FALSE	FALSE	FALSE	FALSE	FALSE	FALSE	FALSE	FALSE	FALSE	FALSE	FALSE	FALSE	FALSE	FALSE	FALSE	FALSE	FALSE	FALSE	FALSE	FALSE	FALSE	FALSE		TRRAP
ALOX15B	FALSE	FALSE	FALSE	FALSE	FALSE	FALSE	FALSE	FALSE	FALSE	FALSE	FALSE	FALSE	FALSE	FALSE	FALSE	FALSE	FALSE	FALSE	FALSE	FALSE	FALSE	FALSE	TRUE	FALSE	FALSE		RAC1
ALPK1	FALSE	FALSE	FALSE	FALSE	FALSE	FALSE	FALSE	FALSE	FALSE	FALSE	FALSE	FALSE	FALSE	FALSE	FALSE	FALSE	FALSE	FALSE	FALSE	FALSE	FALSE	FALSE	TRUE	TRUE	FALSE		PRDM1
ALPK2	FALSE	FALSE	FALSE	FALSE	FALSE	FALSE	FALSE	FALSE	FALSE	FALSE	FALSE	FALSE	FALSE	FALSE	FALSE	FALSE	FALSE	FALSE	FALSE	TRUE	FALSE	FALSE	FALSE	TRUE	FALSE		RAET1E
ALPL	FALSE	FALSE	FALSE	FALSE	FALSE	FALSE	FALSE	FALSE	FALSE	FALSE	FALSE	FALSE	FALSE	FALSE	FALSE	FALSE	FALSE	FALSE	FALSE	FALSE	FALSE	FALSE	TRUE	FALSE	FALSE		RALB
ALS2CL	FALSE	FALSE	FALSE	FALSE	FALSE	FALSE	FALSE	FALSE	FALSE	FALSE	FALSE	FALSE	FALSE	FALSE	FALSE	FALSE	FALSE	FALSE	FALSE	FALSE	FALSE	FALSE	TRUE	TRUE	FALSE		ANKRD36C
ALX4	FALSE	FALSE	FALSE	FALSE	FALSE	FALSE	FALSE	FALSE	FALSE	FALSE	FALSE	FALSE	FALSE	FALSE	FALSE	FALSE	FALSE	FALSE	FALSE	FALSE	FALSE	FALSE	TRUE	FALSE	FALSE		RPL18
ALYREF	FALSE	FALSE	FALSE	FALSE	FALSE	FALSE	FALSE	FALSE	FALSE	FALSE	FALSE	FALSE	FALSE	FALSE	FALSE	FALSE	FALSE	FALSE	FALSE	FALSE	FALSE	FALSE	FALSE	FALSE	FALSE		UHRF1BP1L
AMER1	FALSE	FALSE	FALSE	FALSE	FALSE	FALSE	FALSE	FALSE	FALSE	FALSE	FALSE	FALSE	FALSE	FALSE	FALSE	FALSE	FALSE	TRUE	FALSE	TRUE	FALSE	TRUE	FALSE	FALSE	FALSE		PSKH1
AMH	FALSE	FALSE	FALSE	FALSE	FALSE	FALSE	FALSE	FALSE	FALSE	FALSE	FALSE	FALSE	FALSE	FALSE	FALSE	FALSE	FALSE	FALSE	FALSE	FALSE	FALSE	FALSE	FALSE	FALSE	FALSE		RAB3D
AMOT	FALSE	FALSE	FALSE	FALSE	FALSE	FALSE	FALSE	FALSE	FALSE	FALSE	FALSE	FALSE	FALSE	FALSE	FALSE	FALSE	FALSE	FALSE	FALSE	FALSE	FALSE	FALSE	FALSE	FALSE	FALSE		RNF141
AMOTL1	FALSE	FALSE	FALSE	FALSE	FALSE	FALSE	FALSE	FALSE	FALSE	FALSE	FALSE	FALSE	FALSE	FALSE	FALSE	FALSE	FALSE	FALSE	FALSE	TRUE	FALSE	FALSE	FALSE	TRUE	FALSE		RHOBTB1
AMPH	FALSE	FALSE	FALSE	FALSE	FALSE	FALSE	FALSE	FALSE	FALSE	FALSE	FALSE	FALSE	FALSE	FALSE	FALSE	FALSE	FALSE	FALSE	FALSE	FALSE	FALSE	FALSE	FALSE	FALSE	FALSE		DNAH10
AMY2B	FALSE	FALSE	FALSE	FALSE	FALSE	FALSE	FALSE	FALSE	FALSE	FALSE	FALSE	FALSE	FALSE	FALSE	FALSE	FALSE	FALSE	FALSE	FALSE	FALSE	FALSE	FALSE	TRUE	FALSE	FALSE		DICER1
ANAPC1	FALSE	FALSE	FALSE	FALSE	FALSE	FALSE	FALSE	FALSE	FALSE	FALSE	FALSE	FALSE	FALSE	FALSE	FALSE	FALSE	FALSE	FALSE	FALSE	FALSE	FALSE	FALSE	FALSE	FALSE	FALSE		ATR
ANG	FALSE	FALSE	FALSE	FALSE	FALSE	FALSE	FALSE	FALSE	FALSE	FALSE	FALSE	FALSE	FALSE	FALSE	FALSE	FALSE	FALSE	FALSE	FALSE	FALSE	FALSE	FALSE	FALSE	FALSE	FALSE		RGR
ANGPT1	FALSE	FALSE	FALSE	FALSE	FALSE	FALSE	FALSE	FALSE	FALSE	FALSE	FALSE	FALSE	FALSE	FALSE	FALSE	FALSE	FALSE	FALSE	FALSE	FALSE	FALSE	FALSE	FALSE	FALSE	FALSE		RAPH1
ANGPTL4	FALSE	FALSE	FALSE	FALSE	FALSE	FALSE	FALSE	FALSE	FALSE	FALSE	FALSE	FALSE	FALSE	FALSE	FALSE	FALSE	FALSE	FALSE	FALSE	FALSE	FALSE	FALSE	FALSE	FALSE	FALSE		SGSM2
ANK1	FALSE	FALSE	FALSE	FALSE	FALSE	FALSE	FALSE	FALSE	FALSE	FALSE	FALSE	FALSE	FALSE	FALSE	FALSE	FALSE	FALSE	FALSE	FALSE	FALSE	FALSE	FALSE	FALSE	TRUE	FALSE		KIAA0825
ANK2	FALSE	FALSE	FALSE	FALSE	FALSE	FALSE	FALSE	FALSE	FALSE	FALSE	FALSE	FALSE	FALSE	FALSE	FALSE	FALSE	FALSE	FALSE	FALSE	FALSE	FALSE	FALSE	TRUE	FALSE	FALSE		SYNJ1
ANK3	FALSE	FALSE	FALSE	FALSE	FALSE	FALSE	FALSE	FALSE	FALSE	FALSE	FALSE	FALSE	FALSE	FALSE	FALSE	FALSE	FALSE	FALSE	FALSE	TRUE	FALSE	FALSE	TRUE	FALSE	FALSE		NCOR1
ANKLE2	FALSE	FALSE	FALSE	FALSE	FALSE	FALSE	FALSE	FALSE	FALSE	FALSE	FALSE	FALSE	FALSE	FALSE	FALSE	FALSE	FALSE	FALSE	FALSE	FALSE	FALSE	FALSE	FALSE	FALSE	FALSE		DIS3L
ANKRD13A	FALSE	FALSE	FALSE	FALSE	FALSE	FALSE	FALSE	FALSE	FALSE	FALSE	FALSE	FALSE	FALSE	FALSE	FALSE	FALSE	FALSE	FALSE	FALSE	FALSE	FALSE	FALSE	TRUE	FALSE	FALSE		CCDC66
ANKRD16	FALSE	FALSE	FALSE	FALSE	FALSE	FALSE	FALSE	FALSE	FALSE	FALSE	FALSE	FALSE	FALSE	FALSE	FALSE	FALSE	FALSE	FALSE	FALSE	FALSE	FALSE	FALSE	TRUE	FALSE	FALSE		BRWD1
ANKRD18A	FALSE	FALSE	FALSE	FALSE	FALSE	FALSE	FALSE	FALSE	FALSE	FALSE	FALSE	FALSE	FALSE	FALSE	FALSE	FALSE	FALSE	FALSE	FALSE	FALSE	FALSE	FALSE	TRUE	FALSE	FALSE		PCDH1
ANKRD24	FALSE	FALSE	FALSE	FALSE	FALSE	FALSE	FALSE	FALSE	FALSE	FALSE	FALSE	FALSE	FALSE	FALSE	FALSE	FALSE	FALSE	FALSE	FALSE	FALSE	FALSE	FALSE	TRUE	FALSE	FALSE		RAB8A
ANKRD26	FALSE	FALSE	FALSE	FALSE	FALSE	FALSE	FALSE	FALSE	FALSE	FALSE	FALSE	FALSE	FALSE	FALSE	FALSE	FALSE	FALSE	FALSE	FALSE	FALSE	FALSE	FALSE	FALSE	FALSE	FALSE		EXPH5
ANKRD30BL	FALSE	FALSE	FALSE	FALSE	FALSE	FALSE	FALSE	FALSE	FALSE	FALSE	FALSE	FALSE	FALSE	FALSE	FALSE	FALSE	FALSE	FALSE	FALSE	FALSE	FALSE	FALSE	FALSE	FALSE	FALSE		MYH2
ANKRD36	FALSE	FALSE	FALSE	FALSE	FALSE	FALSE	FALSE	FALSE	FALSE	FALSE	FALSE	FALSE	FALSE	FALSE	FALSE	FALSE	FALSE	FALSE	FALSE	FALSE	FALSE	FALSE	TRUE	FALSE	FALSE		CLSPN
ANLN	FALSE	FALSE	FALSE	FALSE	FALSE	FALSE	FALSE	FALSE	FALSE	FALSE	FALSE	FALSE	FALSE	FALSE	FALSE	FALSE	FALSE	FALSE	FALSE	FALSE	FALSE	FALSE	FALSE	FALSE	FALSE		ZNF616
ANO4	FALSE	FALSE	FALSE	FALSE	FALSE	FALSE	FALSE	FALSE	FALSE	FALSE	FALSE	FALSE	FALSE	FALSE	FALSE	FALSE	FALSE	FALSE	FALSE	FALSE	FALSE	FALSE	TRUE	FALSE	FALSE		USH2A
ANP32A	FALSE	FALSE	FALSE	FALSE	FALSE	FALSE	FALSE	FALSE	FALSE	FALSE	FALSE	FALSE	FALSE	FALSE	FALSE	FALSE	FALSE	FALSE	FALSE	FALSE	FALSE	FALSE	FALSE	FALSE	FALSE		SPEG
ANPEP	FALSE	FALSE	FALSE	FALSE	FALSE	FALSE	FALSE	FALSE	FALSE	FALSE	FALSE	FALSE	FALSE	FALSE	FALSE	FALSE	FALSE	FALSE	FALSE	FALSE	FALSE	FALSE	TRUE	FALSE	FALSE		RFX5
ANXA1	FALSE	FALSE	FALSE	FALSE	FALSE	FALSE	FALSE	FALSE	FALSE	FALSE	FALSE	FALSE	FALSE	FALSE	FALSE	FALSE	FALSE	FALSE	FALSE	FALSE	FALSE	FALSE	FALSE	FALSE	FALSE		PTPMT1
ANXA2	FALSE	FALSE	FALSE	FALSE	FALSE	FALSE	FALSE	FALSE	FALSE	FALSE	FALSE	FALSE	FALSE	FALSE	FALSE	FALSE	FALSE	FALSE	FALSE	FALSE	FALSE	FALSE	FALSE	FALSE	FALSE		PSMA7
ANXA7	FALSE	FALSE	FALSE	FALSE	FALSE	FALSE	FALSE	FALSE	FALSE	FALSE	FALSE	FALSE	FALSE	FALSE	FALSE	FALSE	FALSE	FALSE	FALSE	FALSE	FALSE	FALSE	FALSE	FALSE	FALSE		ADAMTSL4
ANXA8L1	FALSE	FALSE	FALSE	FALSE	FALSE	FALSE	FALSE	FALSE	FALSE	FALSE	FALSE	FALSE	FALSE	FALSE	FALSE	FALSE	FALSE	FALSE	FALSE	FALSE	FALSE	FALSE	FALSE	TRUE	FALSE		PRSS21
AOX1	FALSE	FALSE	FALSE	FALSE	FALSE	FALSE	FALSE	FALSE	FALSE	FALSE	FALSE	FALSE	FALSE	FALSE	FALSE	FALSE	FALSE	FALSE	FALSE	FALSE	FALSE	FALSE	FALSE	FALSE	FALSE		SLC12A4
AP1B1	FALSE	FALSE	FALSE	FALSE	FALSE	FALSE	FALSE	FALSE	FALSE	FALSE	FALSE	FALSE	FALSE	FALSE	FALSE	FALSE	FALSE	FALSE	FALSE	FALSE	FALSE	FALSE	FALSE	FALSE	FALSE		RPL37A
AP1S1	FALSE	FALSE	FALSE	FALSE	FALSE	FALSE	FALSE	FALSE	FALSE	FALSE	FALSE	FALSE	FALSE	FALSE	FALSE	FALSE	FALSE	FALSE	FALSE	FALSE	FALSE	FALSE	FALSE	FALSE	FALSE		CCDC88A
AP2A1	FALSE	FALSE	FALSE	FALSE	FALSE	FALSE	FALSE	FALSE	FALSE	FALSE	FALSE	FALSE	FALSE	FALSE	FALSE	FALSE	FALSE	FALSE	FALSE	FALSE	FALSE	FALSE	FALSE	FALSE	FALSE		ZNF268
AP3D1	FALSE	FALSE	FALSE	FALSE	FALSE	FALSE	FALSE	FALSE	FALSE	FALSE	FALSE	FALSE	FALSE	FALSE	FALSE	FALSE	FALSE	FALSE	FALSE	FALSE	FALSE	FALSE	FALSE	FALSE	FALSE		USPL1
APAF1	FALSE	FALSE	FALSE	FALSE	FALSE	FALSE	FALSE	FALSE	FALSE	FALSE	FALSE	FALSE	FALSE	FALSE	FALSE	FALSE	FALSE	FALSE	FALSE	FALSE	FALSE	FALSE	FALSE	FALSE	FALSE		ZNF208
APC2	FALSE	FALSE	FALSE	FALSE	FALSE	FALSE	FALSE	FALSE	FALSE	FALSE	FALSE	FALSE	FALSE	FALSE	FALSE	FALSE	FALSE	FALSE	FALSE	FALSE	FALSE	FALSE	TRUE	FALSE	FALSE		HECTD1
API5	FALSE	FALSE	FALSE	FALSE	FALSE	FALSE	FALSE	FALSE	FALSE	FALSE	FALSE	FALSE	FALSE	FALSE	FALSE	FALSE	FALSE	FALSE	FALSE	FALSE	FALSE	FALSE	FALSE	FALSE	FALSE		AHCTF1
APLNR	FALSE	FALSE	FALSE	FALSE	FALSE	FALSE	FALSE	FALSE	FALSE	FALSE	FALSE	FALSE	FALSE	FALSE	FALSE	FALSE	FALSE	FALSE	FALSE	FALSE	FALSE	FALSE	TRUE	FALSE	FALSE		PSRC1
APMAP	FALSE	FALSE	FALSE	FALSE	FALSE	FALSE	FALSE	FALSE	FALSE	FALSE	FALSE	FALSE	FALSE	FALSE	FALSE	FALSE	FALSE	FALSE	FALSE	FALSE	FALSE	FALSE	TRUE	FALSE	FALSE		TUT1
APOBEC2	FALSE	FALSE	FALSE	FALSE	FALSE	FALSE	FALSE	FALSE	FALSE	FALSE	FALSE	FALSE	FALSE	FALSE	FALSE	FALSE	FALSE	FALSE	FALSE	FALSE	FALSE	FALSE	FALSE	FALSE	FALSE		DNA2
APOBEC3B	FALSE	FALSE	FALSE	FALSE	FALSE	FALSE	FALSE	FALSE	FALSE	FALSE	FALSE	FALSE	FALSE	FALSE	FALSE	FALSE	FALSE	FALSE	FALSE	FALSE	FALSE	FALSE	FALSE	FALSE	FALSE		RHEB
APOBR	FALSE	FALSE	FALSE	FALSE	FALSE	FALSE	FALSE	FALSE	FALSE	FALSE	FALSE	FALSE	FALSE	FALSE	FALSE	FALSE	FALSE	FALSE	FALSE	FALSE	FALSE	FALSE	FALSE	FALSE	FALSE		RAB34
APOE	FALSE	FALSE	FALSE	FALSE	FALSE	FALSE	FALSE	FALSE	FALSE	FALSE	FALSE	FALSE	FALSE	FALSE	FALSE	FALSE	FALSE	FALSE	FALSE	FALSE	FALSE	FALSE	FALSE	FALSE	FALSE		KCNH2
APOL2	FALSE	FALSE	FALSE	FALSE	FALSE	FALSE	FALSE	FALSE	FALSE	FALSE	FALSE	FALSE	FALSE	FALSE	FALSE	FALSE	FALSE	FALSE	FALSE	TRUE	FALSE	FALSE	FALSE	FALSE	FALSE		RNF41
AQP1	FALSE	FALSE	FALSE	FALSE	FALSE	FALSE	FALSE	FALSE	FALSE	FALSE	FALSE	FALSE	FALSE	FALSE	FALSE	FALSE	FALSE	FALSE	FALSE	FALSE	FALSE	FALSE	FALSE	FALSE	FALSE		FER1L5
AQP12A	FALSE	FALSE	FALSE	FALSE	FALSE	FALSE	FALSE	FALSE	FALSE	FALSE	FALSE	FALSE	FALSE	FALSE	FALSE	FALSE	FALSE	FALSE	FALSE	FALSE	FALSE	FALSE	FALSE	FALSE	FALSE		DOCK5
AQP4	FALSE	FALSE	FALSE	FALSE	FALSE	FALSE	FALSE	FALSE	FALSE	FALSE	FALSE	FALSE	FALSE	FALSE	FALSE	FALSE	FALSE	FALSE	FALSE	FALSE	FALSE	FALSE	FALSE	TRUE	FALSE		PLLP
AQP7	FALSE	FALSE	FALSE	FALSE	FALSE	FALSE	FALSE	FALSE	FALSE	FALSE	FALSE	FALSE	FALSE	FALSE	FALSE	FALSE	FALSE	FALSE	FALSE	FALSE	FALSE	FALSE	FALSE	FALSE	FALSE		LARP1B
AR	FALSE	FALSE	FALSE	FALSE	FALSE	FALSE	FALSE	FALSE	FALSE	FALSE	FALSE	FALSE	FALSE	FALSE	TRUE	FALSE	FALSE	FALSE	FALSE	TRUE	TRUE	FALSE	FALSE	FALSE	FALSE		UNC79
ARAF	FALSE	FALSE	FALSE	FALSE	FALSE	FALSE	FALSE	FALSE	FALSE	FALSE	FALSE	FALSE	FALSE	FALSE	FALSE	FALSE	FALSE	FALSE	FALSE	TRUE	TRUE	FALSE	TRUE	FALSE	FALSE		PSMC3IP
AREG	FALSE	FALSE	FALSE	FALSE	FALSE	FALSE	FALSE	FALSE	FALSE	FALSE	FALSE	FALSE	FALSE	FALSE	FALSE	FALSE	FALSE	FALSE	FALSE	TRUE	FALSE	FALSE	TRUE	FALSE	FALSE		DNAH9
ARF1	FALSE	FALSE	FALSE	FALSE	FALSE	FALSE	FALSE	FALSE	FALSE	FALSE	FALSE	FALSE	FALSE	FALSE	FALSE	FALSE	FALSE	FALSE	FALSE	FALSE	FALSE	FALSE	FALSE	FALSE	FALSE		FBXO38
ARFGEF2	FALSE	FALSE	FALSE	FALSE	FALSE	FALSE	FALSE	FALSE	FALSE	FALSE	FALSE	FALSE	FALSE	FALSE	FALSE	FALSE	FALSE	FALSE	FALSE	FALSE	FALSE	FALSE	TRUE	TRUE	FALSE		CCDC136
ARG1	FALSE	FALSE	FALSE	FALSE	FALSE	FALSE	FALSE	FALSE	FALSE	FALSE	FALSE	FALSE	FALSE	FALSE	FALSE	FALSE	FALSE	FALSE	FALSE	FALSE	FALSE	FALSE	FALSE	FALSE	FALSE		ICE2
ARHGAP20	FALSE	FALSE	FALSE	FALSE	FALSE	FALSE	FALSE	FALSE	FALSE	FALSE	FALSE	FALSE	FALSE	FALSE	FALSE	FALSE	FALSE	FALSE	FALSE	FALSE	FALSE	FALSE	FALSE	FALSE	FALSE		EIF3A
ARHGAP26	FALSE	FALSE	FALSE	FALSE	FALSE	FALSE	FALSE	FALSE	FALSE	FALSE	FALSE	FALSE	FALSE	FALSE	FALSE	FALSE	FALSE	FALSE	FALSE	FALSE	FALSE	FALSE	FALSE	FALSE	FALSE		CSMD3
ARHGAP28	FALSE	FALSE	FALSE	FALSE	FALSE	FALSE	FALSE	FALSE	FALSE	FALSE	FALSE	FALSE	FALSE	FALSE	FALSE	FALSE	FALSE	FALSE	FALSE	FALSE	FALSE	FALSE	FALSE	FALSE	FALSE		FBF1
ARHGAP35	FALSE	FALSE	FALSE	FALSE	FALSE	FALSE	FALSE	FALSE	FALSE	FALSE	FALSE	FALSE	FALSE	TRUE	FALSE	FALSE	TRUE	FALSE	FALSE	TRUE	FALSE	TRUE	TRUE	FALSE	FALSE		RNASEL
ARHGAP4	FALSE	FALSE	FALSE	FALSE	FALSE	FALSE	FALSE	FALSE	FALSE	FALSE	FALSE	FALSE	FALSE	FALSE	FALSE	FALSE	FALSE	FALSE	FALSE	TRUE	FALSE	FALSE	FALSE	FALSE	FALSE		RASSF5
ARHGAP5	FALSE	FALSE	FALSE	FALSE	FALSE	FALSE	FALSE	FALSE	FALSE	FALSE	FALSE	FALSE	FALSE	FALSE	FALSE	FALSE	FALSE	FALSE	FALSE	FALSE	FALSE	FALSE	FALSE	FALSE	FALSE		RNF14
ARHGEF1	FALSE	FALSE	FALSE	FALSE	FALSE	FALSE	FALSE	FALSE	FALSE	FALSE	FALSE	FALSE	FALSE	FALSE	FALSE	FALSE	FALSE	FALSE	FALSE	FALSE	FALSE	FALSE	FALSE	FALSE	FALSE		FBXL5
ARHGEF11	FALSE	FALSE	FALSE	FALSE	FALSE	FALSE	FALSE	FALSE	FALSE	FALSE	FALSE	FALSE	FALSE	FALSE	FALSE	FALSE	FALSE	FALSE	FALSE	FALSE	FALSE	FALSE	TRUE	TRUE	FALSE		CCAR2
ARHGEF12	FALSE	FALSE	FALSE	FALSE	FALSE	FALSE	FALSE	FALSE	FALSE	FALSE	FALSE	FALSE	FALSE	FALSE	FALSE	FALSE	FALSE	FALSE	FALSE	FALSE	FALSE	FALSE	FALSE	FALSE	FALSE		RILPL1
ARHGEF18	FALSE	FALSE	FALSE	FALSE	FALSE	FALSE	FALSE	FALSE	FALSE	FALSE	FALSE	FALSE	FALSE	FALSE	FALSE	FALSE	FALSE	FALSE	FALSE	FALSE	FALSE	FALSE	FALSE	FALSE	FALSE		HIF1A
ARHGEF2	FALSE	FALSE	FALSE	FALSE	FALSE	FALSE	FALSE	FALSE	FALSE	FALSE	FALSE	FALSE	FALSE	FALSE	FALSE	FALSE	FALSE	FALSE	FALSE	FALSE	FALSE	FALSE	TRUE	FALSE	FALSE		FRMPD1
ARHGEF25	FALSE	FALSE	FALSE	FALSE	FALSE	FALSE	FALSE	FALSE	FALSE	FALSE	FALSE	FALSE	FALSE	FALSE	FALSE	FALSE	FALSE	FALSE	FALSE	FALSE	FALSE	FALSE	FALSE	FALSE	FALSE		KIAA0232
ARHGEF3	FALSE	FALSE	FALSE	FALSE	FALSE	FALSE	FALSE	FALSE	FALSE	FALSE	FALSE	FALSE	FALSE	FALSE	FALSE	FALSE	FALSE	FALSE	FALSE	FALSE	FALSE	FALSE	FALSE	FALSE	FALSE		SPTBN1
ARHGEF5	FALSE	FALSE	FALSE	FALSE	FALSE	FALSE	FALSE	FALSE	FALSE	FALSE	FALSE	FALSE	FALSE	FALSE	FALSE	FALSE	FALSE	FALSE	FALSE	FALSE	FALSE	FALSE	TRUE	FALSE	FALSE		QPRT
ARHGEF6	FALSE	FALSE	FALSE	FALSE	FALSE	FALSE	FALSE	FALSE	FALSE	FALSE	FALSE	FALSE	FALSE	FALSE	FALSE	FALSE	FALSE	FALSE	FALSE	FALSE	FALSE	FALSE	TRUE	FALSE	FALSE		PTAR1
ARID1A	TRUE	FALSE	TRUE	FALSE	FALSE	FALSE	TRUE	FALSE	TRUE	TRUE	TRUE	FALSE	TRUE	TRUE	TRUE	TRUE	TRUE	TRUE	FALSE	TRUE	FALSE	TRUE	FALSE	FALSE	FALSE		ZFYVE16
ARID1B	FALSE	FALSE	FALSE	FALSE	FALSE	FALSE	FALSE	FALSE	FALSE	FALSE	FALSE	FALSE	TRUE	FALSE	FALSE	FALSE	FALSE	FALSE	FALSE	TRUE	FALSE	TRUE	FALSE	FALSE	FALSE		CEP162
ARID3A	FALSE	FALSE	FALSE	FALSE	FALSE	FALSE	FALSE	FALSE	FALSE	FALSE	FALSE	FALSE	FALSE	FALSE	FALSE	FALSE	FALSE	FALSE	FALSE	FALSE	FALSE	FALSE	FALSE	FALSE	FALSE		CAD
ARID3B	FALSE	FALSE	FALSE	FALSE	FALSE	FALSE	FALSE	FALSE	FALSE	FALSE	FALSE	FALSE	FALSE	FALSE	FALSE	FALSE	FALSE	FALSE	FALSE	FALSE	FALSE	FALSE	TRUE	FALSE	FALSE		PTP4A2
ARIH1	FALSE	FALSE	FALSE	FALSE	FALSE	FALSE	FALSE	FALSE	FALSE	FALSE	FALSE	FALSE	FALSE	FALSE	FALSE	FALSE	FALSE	FALSE	FALSE	FALSE	FALSE	FALSE	FALSE	FALSE	FALSE		PSMG3
ARL11	FALSE	FALSE	FALSE	FALSE	FALSE	FALSE	FALSE	FALSE	FALSE	FALSE	FALSE	FALSE	FALSE	FALSE	FALSE	FALSE	FALSE	FALSE	FALSE	FALSE	FALSE	FALSE	FALSE	FALSE	FALSE		RBM17
ARL6IP5	FALSE	FALSE	FALSE	FALSE	FALSE	FALSE	FALSE	FALSE	FALSE	FALSE	FALSE	FALSE	FALSE	FALSE	FALSE	FALSE	FALSE	FALSE	FALSE	FALSE	FALSE	FALSE	FALSE	FALSE	FALSE		PUS1
ARMC10	FALSE	FALSE	FALSE	FALSE	FALSE	FALSE	FALSE	FALSE	FALSE	FALSE	FALSE	FALSE	FALSE	FALSE	FALSE	FALSE	FALSE	FALSE	FALSE	FALSE	FALSE	FALSE	FALSE	FALSE	FALSE		SPEF2
ARMCX3	FALSE	FALSE	FALSE	FALSE	FALSE	FALSE	FALSE	FALSE	FALSE	FALSE	FALSE	FALSE	FALSE	FALSE	FALSE	FALSE	FALSE	FALSE	FALSE	FALSE	FALSE	FALSE	FALSE	TRUE	FALSE		VCAN
ARNT	FALSE	FALSE	FALSE	FALSE	FALSE	FALSE	FALSE	FALSE	FALSE	FALSE	FALSE	FALSE	FALSE	FALSE	FALSE	FALSE	FALSE	FALSE	FALSE	FALSE	FALSE	FALSE	FALSE	FALSE	FALSE		WDR6
ARNT2	FALSE	FALSE	FALSE	FALSE	FALSE	FALSE	FALSE	FALSE	FALSE	FALSE	FALSE	FALSE	FALSE	FALSE	FALSE	FALSE	FALSE	FALSE	FALSE	FALSE	FALSE	FALSE	FALSE	FALSE	FALSE		PPIG
ARNTL	FALSE	FALSE	FALSE	FALSE	FALSE	FALSE	FALSE	FALSE	FALSE	FALSE	FALSE	FALSE	FALSE	FALSE	FALSE	FALSE	FALSE	FALSE	FALSE	FALSE	FALSE	FALSE	FALSE	FALSE	FALSE		ZMYM1
ARPC1B	FALSE	FALSE	FALSE	FALSE	FALSE	FALSE	FALSE	FALSE	FALSE	FALSE	FALSE	FALSE	FALSE	FALSE	FALSE	FALSE	FALSE	FALSE	FALSE	FALSE	FALSE	FALSE	FALSE	FALSE	FALSE		ANKHD1
ARRDC5	FALSE	FALSE	FALSE	FALSE	FALSE	FALSE	FALSE	FALSE	FALSE	FALSE	FALSE	FALSE	FALSE	FALSE	FALSE	FALSE	FALSE	FALSE	FALSE	FALSE	FALSE	FALSE	FALSE	FALSE	FALSE		RPS3A
ARSD	FALSE	FALSE	FALSE	FALSE	FALSE	FALSE	FALSE	FALSE	FALSE	FALSE	FALSE	FALSE	FALSE	FALSE	FALSE	FALSE	FALSE	FALSE	FALSE	FALSE	FALSE	FALSE	FALSE	FALSE	FALSE		RREB1
ASAP2	FALSE	FALSE	FALSE	FALSE	FALSE	FALSE	FALSE	FALSE	FALSE	FALSE	FALSE	FALSE	FALSE	FALSE	FALSE	FALSE	FALSE	FALSE	FALSE	FALSE	FALSE	FALSE	TRUE	FALSE	FALSE		RELB
ASB15	FALSE	FALSE	FALSE	FALSE	FALSE	FALSE	FALSE	FALSE	FALSE	FALSE	FALSE	FALSE	FALSE	FALSE	FALSE	FALSE	FALSE	FALSE	FALSE	FALSE	FALSE	FALSE	TRUE	FALSE	FALSE		RCC2
ASB9	FALSE	FALSE	FALSE	FALSE	FALSE	FALSE	FALSE	FALSE	FALSE	FALSE	FALSE	FALSE	FALSE	FALSE	FALSE	FALSE	FALSE	FALSE	FALSE	FALSE	FALSE	FALSE	FALSE	FALSE	FALSE		ABCA8
ASCC2	FALSE	FALSE	FALSE	FALSE	FALSE	FALSE	FALSE	FALSE	FALSE	FALSE	FALSE	FALSE	FALSE	FALSE	FALSE	FALSE	FALSE	FALSE	FALSE	FALSE	FALSE	FALSE	FALSE	FALSE	FALSE		PSMD9
ASCC3	FALSE	FALSE	FALSE	FALSE	FALSE	FALSE	FALSE	FALSE	FALSE	FALSE	FALSE	FALSE	FALSE	FALSE	FALSE	FALSE	FALSE	FALSE	FALSE	FALSE	FALSE	FALSE	FALSE	FALSE	FALSE		MAP3K19
ASCL1	FALSE	FALSE	FALSE	FALSE	FALSE	FALSE	FALSE	FALSE	FALSE	FALSE	FALSE	FALSE	FALSE	FALSE	FALSE	FALSE	FALSE	FALSE	FALSE	FALSE	FALSE	FALSE	TRUE	FALSE	FALSE		ARHGAP23
ASH1L	FALSE	FALSE	FALSE	FALSE	FALSE	FALSE	FALSE	FALSE	FALSE	FALSE	FALSE	FALSE	FALSE	FALSE	FALSE	FALSE	FALSE	FALSE	FALSE	FALSE	FALSE	FALSE	FALSE	FALSE	FALSE		PBRM1
ASL	FALSE	FALSE	FALSE	FALSE	FALSE	FALSE	FALSE	FALSE	FALSE	FALSE	FALSE	FALSE	FALSE	FALSE	FALSE	FALSE	FALSE	FALSE	FALSE	FALSE	FALSE	FALSE	FALSE	FALSE	FALSE		RNF212B
ASPHD1	FALSE	FALSE	FALSE	FALSE	FALSE	FALSE	FALSE	FALSE	FALSE	FALSE	FALSE	FALSE	FALSE	FALSE	FALSE	FALSE	FALSE	FALSE	FALSE	FALSE	FALSE	FALSE	FALSE	TRUE	FALSE		PRR4
ASPSCR1	FALSE	FALSE	FALSE	FALSE	FALSE	FALSE	FALSE	FALSE	FALSE	FALSE	FALSE	FALSE	FALSE	FALSE	FALSE	FALSE	FALSE	FALSE	FALSE	FALSE	FALSE	FALSE	FALSE	FALSE	FALSE		PHLDB1
ASS1	FALSE	FALSE	FALSE	FALSE	FALSE	FALSE	FALSE	FALSE	FALSE	FALSE	FALSE	FALSE	FALSE	FALSE	FALSE	FALSE	FALSE	FALSE	FALSE	FALSE	FALSE	FALSE	FALSE	FALSE	FALSE		RBAK
ASTN1	FALSE	FALSE	FALSE	FALSE	FALSE	FALSE	FALSE	FALSE	FALSE	FALSE	FALSE	FALSE	FALSE	FALSE	FALSE	FALSE	FALSE	FALSE	FALSE	FALSE	FALSE	FALSE	TRUE	FALSE	FALSE		PRDM11
ASTN2	FALSE	FALSE	FALSE	FALSE	FALSE	FALSE	FALSE	FALSE	FALSE	FALSE	FALSE	FALSE	FALSE	FALSE	FALSE	FALSE	FALSE	FALSE	FALSE	FALSE	FALSE	FALSE	TRUE	FALSE	FALSE		KIAA0100
ASXL1	FALSE	FALSE	FALSE	TRUE	FALSE	FALSE	FALSE	FALSE	FALSE	FALSE	FALSE	FALSE	TRUE	FALSE	FALSE	FALSE	FALSE	FALSE	FALSE	TRUE	FALSE	TRUE	TRUE	FALSE	FALSE		RAB4A
ASXL2	FALSE	FALSE	FALSE	FALSE	FALSE	FALSE	TRUE	FALSE	FALSE	FALSE	FALSE	FALSE	FALSE	FALSE	FALSE	FALSE	FALSE	FALSE	FALSE	TRUE	FALSE	TRUE	TRUE	FALSE	FALSE		RBM47
ASXL3	FALSE	FALSE	FALSE	FALSE	FALSE	FALSE	FALSE	FALSE	FALSE	FALSE	FALSE	FALSE	FALSE	FALSE	FALSE	FALSE	FALSE	FALSE	FALSE	FALSE	FALSE	FALSE	FALSE	FALSE	FALSE		ATM
ASZ1	FALSE	FALSE	FALSE	FALSE	FALSE	FALSE	FALSE	FALSE	FALSE	FALSE	FALSE	FALSE	FALSE	FALSE	FALSE	FALSE	FALSE	FALSE	FALSE	FALSE	FALSE	FALSE	FALSE	FALSE	FALSE		ARID2
ATAD2	FALSE	FALSE	FALSE	FALSE	FALSE	FALSE	FALSE	FALSE	FALSE	FALSE	FALSE	FALSE	FALSE	FALSE	FALSE	FALSE	FALSE	FALSE	FALSE	FALSE	FALSE	FALSE	TRUE	TRUE	FALSE		SPG11
ATAD3B	FALSE	FALSE	FALSE	FALSE	FALSE	FALSE	FALSE	FALSE	FALSE	FALSE	FALSE	FALSE	FALSE	FALSE	FALSE	FALSE	FALSE	FALSE	FALSE	FALSE	FALSE	FALSE	FALSE	FALSE	FALSE		RPA2
ATF1	FALSE	FALSE	FALSE	FALSE	FALSE	FALSE	FALSE	FALSE	FALSE	FALSE	FALSE	FALSE	FALSE	FALSE	FALSE	FALSE	FALSE	FALSE	FALSE	FALSE	FALSE	FALSE	FALSE	FALSE	FALSE		SYNE2
ATF3	FALSE	FALSE	FALSE	FALSE	FALSE	FALSE	FALSE	FALSE	FALSE	FALSE	FALSE	FALSE	FALSE	FALSE	FALSE	FALSE	FALSE	FALSE	FALSE	FALSE	FALSE	FALSE	FALSE	TRUE	FALSE		MAN2C1
ATF7IP	FALSE	FALSE	FALSE	FALSE	FALSE	FALSE	FALSE	FALSE	FALSE	FALSE	FALSE	FALSE	FALSE	FALSE	FALSE	FALSE	TRUE	FALSE	FALSE	TRUE	FALSE	FALSE	FALSE	FALSE	FALSE		MPDZ
ATG13	FALSE	FALSE	FALSE	FALSE	FALSE	FALSE	FALSE	FALSE	FALSE	FALSE	FALSE	FALSE	FALSE	FALSE	FALSE	FALSE	FALSE	FALSE	FALSE	FALSE	FALSE	FALSE	FALSE	FALSE	FALSE		PLAA
ATG14	FALSE	FALSE	FALSE	FALSE	FALSE	FALSE	FALSE	FALSE	FALSE	FALSE	FALSE	FALSE	FALSE	FALSE	FALSE	FALSE	FALSE	FALSE	FALSE	FALSE	FALSE	FALSE	FALSE	FALSE	FALSE		FAM214A
ATG3	FALSE	FALSE	FALSE	FALSE	FALSE	FALSE	FALSE	FALSE	FALSE	FALSE	FALSE	FALSE	FALSE	FALSE	FALSE	FALSE	FALSE	FALSE	FALSE	FALSE	FALSE	FALSE	FALSE	TRUE	FALSE		MMRN1
ATG4B	FALSE	FALSE	FALSE	FALSE	FALSE	FALSE	FALSE	FALSE	FALSE	FALSE	FALSE	FALSE	FALSE	FALSE	FALSE	FALSE	FALSE	FALSE	FALSE	FALSE	FALSE	FALSE	TRUE	TRUE	FALSE		RIC8B
ATG7	FALSE	FALSE	FALSE	FALSE	FALSE	FALSE	FALSE	FALSE	FALSE	FALSE	FALSE	FALSE	FALSE	FALSE	FALSE	FALSE	FALSE	FALSE	FALSE	FALSE	FALSE	FALSE	FALSE	FALSE	FALSE		MYO15A
ATIC	FALSE	FALSE	FALSE	FALSE	FALSE	FALSE	FALSE	FALSE	FALSE	FALSE	FALSE	FALSE	FALSE	FALSE	FALSE	FALSE	FALSE	FALSE	FALSE	FALSE	FALSE	FALSE	FALSE	TRUE	FALSE		RIN1
ATMIN	FALSE	FALSE	FALSE	FALSE	FALSE	FALSE	FALSE	FALSE	FALSE	FALSE	FALSE	FALSE	FALSE	FALSE	FALSE	FALSE	FALSE	FALSE	FALSE	FALSE	FALSE	FALSE	FALSE	TRUE	FALSE		RNF8
ATP10A	FALSE	FALSE	FALSE	FALSE	FALSE	FALSE	FALSE	FALSE	FALSE	FALSE	FALSE	FALSE	FALSE	FALSE	FALSE	FALSE	FALSE	FALSE	FALSE	FALSE	FALSE	FALSE	FALSE	TRUE	FALSE		RALY
ATP10B	FALSE	FALSE	FALSE	FALSE	FALSE	FALSE	FALSE	FALSE	FALSE	FALSE	FALSE	FALSE	FALSE	FALSE	FALSE	FALSE	FALSE	FALSE	FALSE	FALSE	FALSE	FALSE	FALSE	TRUE	FALSE		MED1
ATP10D	FALSE	FALSE	FALSE	FALSE	FALSE	FALSE	FALSE	FALSE	FALSE	FALSE	FALSE	FALSE	FALSE	FALSE	FALSE	FALSE	FALSE	FALSE	FALSE	FALSE	FALSE	FALSE	TRUE	FALSE	FALSE		ROPN1
ATP13A4	FALSE	FALSE	FALSE	FALSE	FALSE	FALSE	FALSE	FALSE	FALSE	FALSE	FALSE	FALSE	FALSE	FALSE	FALSE	FALSE	FALSE	FALSE	FALSE	FALSE	FALSE	FALSE	FALSE	FALSE	FALSE		RNF34
ATP1A1	FALSE	FALSE	FALSE	FALSE	FALSE	FALSE	FALSE	FALSE	FALSE	FALSE	FALSE	FALSE	FALSE	FALSE	FALSE	FALSE	FALSE	FALSE	FALSE	FALSE	FALSE	FALSE	TRUE	TRUE	FALSE		RNASET2
ATP2A2	FALSE	FALSE	FALSE	FALSE	FALSE	FALSE	FALSE	FALSE	FALSE	FALSE	FALSE	FALSE	FALSE	FALSE	FALSE	FALSE	FALSE	FALSE	FALSE	FALSE	FALSE	FALSE	FALSE	FALSE	FALSE		EPS8L2
ATP2B3	FALSE	FALSE	FALSE	FALSE	FALSE	FALSE	FALSE	FALSE	FALSE	FALSE	FALSE	FALSE	FALSE	FALSE	FALSE	FALSE	FALSE	FALSE	FALSE	FALSE	FALSE	FALSE	TRUE	TRUE	FALSE		ZMYM6
ATP2B4	FALSE	FALSE	FALSE	FALSE	FALSE	FALSE	FALSE	FALSE	FALSE	FALSE	FALSE	FALSE	FALSE	FALSE	FALSE	FALSE	FALSE	FALSE	FALSE	FALSE	FALSE	FALSE	FALSE	FALSE	FALSE		PELP1
ATP2C2	FALSE	FALSE	FALSE	FALSE	FALSE	FALSE	FALSE	FALSE	FALSE	FALSE	FALSE	FALSE	FALSE	FALSE	FALSE	FALSE	FALSE	FALSE	FALSE	FALSE	FALSE	FALSE	FALSE	FALSE	FALSE		INPP5F
ATP4A	FALSE	FALSE	FALSE	FALSE	FALSE	FALSE	FALSE	FALSE	FALSE	FALSE	FALSE	FALSE	FALSE	FALSE	FALSE	FALSE	FALSE	FALSE	FALSE	FALSE	FALSE	FALSE	FALSE	FALSE	FALSE		CHD6
ATP6AP1	FALSE	FALSE	FALSE	FALSE	FALSE	FALSE	FALSE	FALSE	FALSE	FALSE	FALSE	FALSE	FALSE	FALSE	FALSE	FALSE	FALSE	FALSE	FALSE	FALSE	FALSE	FALSE	TRUE	FALSE	FALSE		PITPNM1
ATP6V0B	FALSE	FALSE	FALSE	FALSE	FALSE	FALSE	FALSE	FALSE	FALSE	FALSE	FALSE	FALSE	FALSE	FALSE	FALSE	FALSE	FALSE	FALSE	FALSE	FALSE	FALSE	FALSE	FALSE	TRUE	FALSE		RASGRP4
ATP6V0E1	FALSE	FALSE	FALSE	FALSE	FALSE	FALSE	FALSE	FALSE	FALSE	FALSE	FALSE	FALSE	FALSE	FALSE	FALSE	FALSE	FALSE	FALSE	FALSE	FALSE	FALSE	FALSE	FALSE	FALSE	FALSE		ABCA12
ATP6V1B1	FALSE	FALSE	FALSE	FALSE	FALSE	FALSE	FALSE	FALSE	FALSE	FALSE	FALSE	FALSE	FALSE	FALSE	FALSE	FALSE	FALSE	FALSE	FALSE	FALSE	FALSE	FALSE	FALSE	TRUE	FALSE		ARHGAP30
ATP6V1B2	FALSE	FALSE	FALSE	FALSE	FALSE	FALSE	FALSE	FALSE	FALSE	FALSE	FALSE	FALSE	FALSE	FALSE	FALSE	FALSE	FALSE	FALSE	FALSE	FALSE	FALSE	FALSE	TRUE	FALSE	FALSE		PTGDR
ATP6V1G2	FALSE	FALSE	FALSE	FALSE	FALSE	FALSE	FALSE	FALSE	FALSE	FALSE	FALSE	FALSE	FALSE	FALSE	FALSE	FALSE	FALSE	FALSE	FALSE	FALSE	FALSE	FALSE	FALSE	FALSE	FALSE		ZNF780B
ATP8A2	FALSE	FALSE	FALSE	FALSE	FALSE	FALSE	FALSE	FALSE	FALSE	FALSE	FALSE	FALSE	FALSE	FALSE	FALSE	FALSE	FALSE	FALSE	FALSE	FALSE	FALSE	FALSE	FALSE	TRUE	FALSE		AASDH
ATP8B1	FALSE	FALSE	FALSE	FALSE	FALSE	FALSE	FALSE	FALSE	FALSE	FALSE	FALSE	FALSE	FALSE	FALSE	FALSE	FALSE	FALSE	FALSE	FALSE	FALSE	FALSE	FALSE	FALSE	FALSE	FALSE		SIN3B
ATP8B2	FALSE	FALSE	FALSE	FALSE	FALSE	FALSE	FALSE	FALSE	FALSE	FALSE	FALSE	FALSE	FALSE	FALSE	FALSE	FALSE	FALSE	FALSE	FALSE	FALSE	FALSE	FALSE	TRUE	FALSE	FALSE		RANBP6
ATRX	FALSE	TRUE	FALSE	FALSE	FALSE	TRUE	FALSE	FALSE	FALSE	FALSE	FALSE	FALSE	FALSE	FALSE	FALSE	TRUE	FALSE	FALSE	FALSE	TRUE	FALSE	TRUE	FALSE	TRUE	FALSE		RAC2
ATXN1	FALSE	FALSE	FALSE	FALSE	FALSE	FALSE	FALSE	FALSE	FALSE	FALSE	FALSE	FALSE	FALSE	FALSE	FALSE	FALSE	FALSE	FALSE	FALSE	FALSE	FALSE	FALSE	FALSE	FALSE	FALSE		RRM2
ATXN3	FALSE	FALSE	FALSE	FALSE	FALSE	FALSE	FALSE	FALSE	FALSE	FALSE	FALSE	FALSE	FALSE	FALSE	FALSE	FALSE	FALSE	FALSE	FALSE	TRUE	FALSE	FALSE	FALSE	TRUE	FALSE		IL17RC
ATXN3L	FALSE	FALSE	FALSE	FALSE	FALSE	FALSE	FALSE	FALSE	FALSE	FALSE	FALSE	FALSE	FALSE	FALSE	FALSE	FALSE	FALSE	FALSE	FALSE	FALSE	FALSE	FALSE	FALSE	FALSE	FALSE		DNAH8
AURKA	FALSE	FALSE	FALSE	FALSE	FALSE	FALSE	FALSE	FALSE	FALSE	FALSE	FALSE	FALSE	FALSE	FALSE	FALSE	FALSE	FALSE	FALSE	FALSE	FALSE	FALSE	FALSE	TRUE	FALSE	FALSE		LAMA3
AVL9	FALSE	FALSE	FALSE	FALSE	FALSE	FALSE	FALSE	FALSE	FALSE	FALSE	FALSE	FALSE	FALSE	FALSE	FALSE	FALSE	FALSE	FALSE	FALSE	FALSE	FALSE	FALSE	TRUE	FALSE	FALSE		GTF2IRD2
AXIN1	FALSE	FALSE	FALSE	FALSE	FALSE	FALSE	FALSE	FALSE	FALSE	FALSE	TRUE	FALSE	FALSE	FALSE	FALSE	FALSE	FALSE	FALSE	FALSE	TRUE	FALSE	TRUE	TRUE	FALSE	FALSE		ADAMTS20
AXIN2	FALSE	FALSE	FALSE	FALSE	FALSE	FALSE	FALSE	FALSE	FALSE	FALSE	FALSE	FALSE	FALSE	FALSE	FALSE	FALSE	FALSE	FALSE	FALSE	TRUE	FALSE	TRUE	TRUE	FALSE	FALSE		TLR4
AXL	FALSE	FALSE	FALSE	FALSE	FALSE	FALSE	FALSE	FALSE	FALSE	FALSE	FALSE	FALSE	FALSE	FALSE	FALSE	FALSE	FALSE	FALSE	FALSE	FALSE	FALSE	FALSE	FALSE	FALSE	FALSE		PLAC8
AZGP1	FALSE	FALSE	FALSE	FALSE	FALSE	FALSE	FALSE	FALSE	FALSE	FALSE	FALSE	FALSE	FALSE	FALSE	FALSE	FALSE	FALSE	FALSE	FALSE	TRUE	FALSE	TRUE	FALSE	FALSE	FALSE		RPS6KA4
AZI2	FALSE	FALSE	FALSE	FALSE	FALSE	FALSE	FALSE	FALSE	FALSE	FALSE	FALSE	FALSE	FALSE	FALSE	FALSE	FALSE	FALSE	FALSE	FALSE	FALSE	FALSE	FALSE	FALSE	FALSE	FALSE		GNPTAB
AZIN1	FALSE	FALSE	FALSE	FALSE	FALSE	FALSE	FALSE	FALSE	FALSE	FALSE	FALSE	FALSE	FALSE	FALSE	FALSE	FALSE	FALSE	FALSE	FALSE	FALSE	FALSE	FALSE	FALSE	FALSE	FALSE		DNAH7
B2M	FALSE	FALSE	FALSE	TRUE	FALSE	FALSE	FALSE	FALSE	FALSE	FALSE	FALSE	FALSE	FALSE	FALSE	FALSE	FALSE	FALSE	FALSE	FALSE	TRUE	FALSE	TRUE	FALSE	FALSE	FALSE		PYCARD
B4GALT3	FALSE	FALSE	FALSE	FALSE	FALSE	FALSE	FALSE	FALSE	FALSE	FALSE	FALSE	FALSE	FALSE	FALSE	FALSE	FALSE	FALSE	FALSE	FALSE	TRUE	FALSE	FALSE	TRUE	FALSE	FALSE		PTH
BAALC	FALSE	FALSE	FALSE	FALSE	FALSE	FALSE	FALSE	FALSE	FALSE	FALSE	FALSE	FALSE	FALSE	FALSE	FALSE	FALSE	FALSE	FALSE	FALSE	FALSE	FALSE	FALSE	FALSE	FALSE	FALSE		USP33
BABAM1	FALSE	FALSE	FALSE	FALSE	FALSE	FALSE	FALSE	FALSE	FALSE	FALSE	FALSE	FALSE	FALSE	FALSE	FALSE	FALSE	FALSE	FALSE	FALSE	FALSE	FALSE	FALSE	TRUE	FALSE	FALSE		LTN1
BACH2	FALSE	FALSE	FALSE	FALSE	FALSE	FALSE	FALSE	FALSE	FALSE	FALSE	FALSE	FALSE	FALSE	FALSE	FALSE	FALSE	FALSE	FALSE	FALSE	FALSE	FALSE	FALSE	FALSE	TRUE	FALSE		PSMD8
BAG4	FALSE	FALSE	FALSE	FALSE	FALSE	FALSE	FALSE	FALSE	FALSE	FALSE	FALSE	FALSE	FALSE	FALSE	FALSE	FALSE	FALSE	FALSE	FALSE	FALSE	FALSE	FALSE	FALSE	FALSE	FALSE		PSENEN
BAIAP2L1	FALSE	FALSE	FALSE	FALSE	FALSE	FALSE	FALSE	FALSE	FALSE	FALSE	FALSE	FALSE	FALSE	FALSE	FALSE	FALSE	FALSE	FALSE	FALSE	FALSE	FALSE	FALSE	FALSE	FALSE	FALSE		MYH13
BANF2	FALSE	FALSE	FALSE	FALSE	FALSE	FALSE	FALSE	FALSE	FALSE	FALSE	FALSE	FALSE	FALSE	FALSE	FALSE	FALSE	FALSE	FALSE	FALSE	FALSE	FALSE	FALSE	FALSE	FALSE	FALSE		PYCR2
BANP	FALSE	FALSE	FALSE	FALSE	FALSE	FALSE	FALSE	FALSE	FALSE	FALSE	FALSE	FALSE	FALSE	FALSE	FALSE	FALSE	FALSE	FALSE	FALSE	FALSE	FALSE	FALSE	FALSE	TRUE	FALSE		RDH12
BAP1	FALSE	FALSE	TRUE	FALSE	FALSE	FALSE	FALSE	TRUE	TRUE	FALSE	TRUE	FALSE	TRUE	FALSE	FALSE	FALSE	FALSE	FALSE	TRUE	TRUE	FALSE	TRUE	FALSE	TRUE	FALSE		RNH1
BARD1	FALSE	FALSE	FALSE	FALSE	FALSE	FALSE	FALSE	FALSE	FALSE	FALSE	FALSE	FALSE	FALSE	FALSE	FALSE	FALSE	FALSE	FALSE	FALSE	FALSE	FALSE	FALSE	FALSE	FALSE	FALSE		MAP4K4
BASP1	FALSE	FALSE	FALSE	FALSE	FALSE	FALSE	FALSE	FALSE	FALSE	FALSE	FALSE	FALSE	FALSE	FALSE	FALSE	FALSE	FALSE	FALSE	FALSE	FALSE	FALSE	FALSE	TRUE	FALSE	FALSE		RNF6
BATF2	FALSE	FALSE	FALSE	FALSE	FALSE	FALSE	FALSE	FALSE	FALSE	FALSE	FALSE	FALSE	FALSE	FALSE	FALSE	FALSE	FALSE	FALSE	FALSE	FALSE	FALSE	FALSE	FALSE	TRUE	FALSE		ETAA1
BAZ2B	FALSE	FALSE	FALSE	FALSE	FALSE	FALSE	FALSE	FALSE	FALSE	FALSE	FALSE	FALSE	FALSE	FALSE	FALSE	FALSE	FALSE	FALSE	FALSE	FALSE	FALSE	FALSE	FALSE	FALSE	FALSE		ARHGEF38
BBC3	FALSE	FALSE	FALSE	FALSE	FALSE	FALSE	FALSE	FALSE	FALSE	FALSE	FALSE	FALSE	FALSE	FALSE	FALSE	FALSE	FALSE	FALSE	FALSE	FALSE	FALSE	FALSE	FALSE	TRUE	FALSE
BBX	FALSE	FALSE	FALSE	FALSE	FALSE	FALSE	FALSE	FALSE	FALSE	FALSE	FALSE	FALSE	FALSE	FALSE	FALSE	FALSE	FALSE	FALSE	FALSE	FALSE	FALSE	FALSE	FALSE	TRUE	FALSE
BCHE	FALSE	FALSE	FALSE	FALSE	FALSE	FALSE	FALSE	FALSE	FALSE	FALSE	FALSE	FALSE	FALSE	FALSE	FALSE	FALSE	FALSE	FALSE	FALSE	FALSE	FALSE	FALSE	TRUE	FALSE	FALSE
BCKDHB	FALSE	FALSE	FALSE	FALSE	FALSE	FALSE	FALSE	FALSE	FALSE	FALSE	FALSE	FALSE	FALSE	FALSE	FALSE	FALSE	FALSE	FALSE	FALSE	FALSE	FALSE	FALSE	TRUE	FALSE	FALSE
BCL10	FALSE	FALSE	FALSE	FALSE	FALSE	FALSE	FALSE	FALSE	FALSE	FALSE	FALSE	FALSE	FALSE	FALSE	FALSE	FALSE	FALSE	FALSE	FALSE	FALSE	FALSE	FALSE	FALSE	FALSE	FALSE
BCL11A	FALSE	FALSE	FALSE	FALSE	FALSE	FALSE	FALSE	FALSE	FALSE	FALSE	FALSE	FALSE	FALSE	FALSE	FALSE	FALSE	FALSE	FALSE	FALSE	FALSE	FALSE	FALSE	FALSE	FALSE	FALSE
BCL11B	FALSE	FALSE	FALSE	FALSE	FALSE	FALSE	FALSE	FALSE	FALSE	FALSE	FALSE	FALSE	FALSE	FALSE	FALSE	FALSE	FALSE	FALSE	FALSE	TRUE	TRUE	TRUE	FALSE	FALSE	FALSE
BCL2	FALSE	FALSE	FALSE	FALSE	FALSE	FALSE	FALSE	FALSE	FALSE	FALSE	FALSE	FALSE	FALSE	FALSE	FALSE	FALSE	FALSE	FALSE	FALSE	TRUE	TRUE	FALSE	FALSE	FALSE	FALSE
BCL2A1	FALSE	FALSE	FALSE	FALSE	FALSE	FALSE	FALSE	FALSE	FALSE	FALSE	FALSE	FALSE	FALSE	FALSE	FALSE	FALSE	FALSE	FALSE	FALSE	FALSE	FALSE	FALSE	FALSE	FALSE	FALSE
BCL2L1	FALSE	FALSE	FALSE	FALSE	FALSE	FALSE	FALSE	FALSE	FALSE	FALSE	FALSE	FALSE	FALSE	FALSE	FALSE	FALSE	FALSE	FALSE	FALSE	FALSE	FALSE	FALSE	TRUE	FALSE	FALSE
BCL2L10	FALSE	FALSE	FALSE	FALSE	FALSE	FALSE	FALSE	FALSE	FALSE	FALSE	FALSE	FALSE	FALSE	FALSE	FALSE	FALSE	FALSE	FALSE	FALSE	FALSE	FALSE	FALSE	FALSE	FALSE	FALSE
BCL2L11	FALSE	FALSE	FALSE	FALSE	FALSE	FALSE	FALSE	FALSE	FALSE	FALSE	FALSE	FALSE	FALSE	FALSE	FALSE	FALSE	FALSE	FALSE	FALSE	TRUE	FALSE	TRUE	TRUE	FALSE	FALSE
BCL2L12	FALSE	FALSE	FALSE	FALSE	FALSE	FALSE	FALSE	FALSE	FALSE	FALSE	FALSE	FALSE	FALSE	FALSE	FALSE	FALSE	FALSE	FALSE	FALSE	FALSE	FALSE	FALSE	TRUE	FALSE	FALSE
BCL3	FALSE	FALSE	FALSE	FALSE	FALSE	FALSE	FALSE	FALSE	FALSE	FALSE	FALSE	FALSE	FALSE	FALSE	FALSE	FALSE	FALSE	FALSE	FALSE	FALSE	FALSE	FALSE	FALSE	FALSE	FALSE
BCL6	FALSE	FALSE	FALSE	FALSE	FALSE	FALSE	FALSE	FALSE	FALSE	FALSE	FALSE	FALSE	FALSE	FALSE	FALSE	FALSE	FALSE	FALSE	FALSE	FALSE	FALSE	FALSE	FALSE	FALSE	FALSE
BCL6B	FALSE	FALSE	FALSE	FALSE	FALSE	FALSE	FALSE	FALSE	FALSE	FALSE	FALSE	FALSE	FALSE	FALSE	FALSE	FALSE	FALSE	FALSE	FALSE	FALSE	FALSE	FALSE	FALSE	FALSE	FALSE
BCL7A	FALSE	FALSE	FALSE	FALSE	FALSE	FALSE	FALSE	FALSE	FALSE	FALSE	FALSE	FALSE	FALSE	FALSE	FALSE	FALSE	FALSE	FALSE	FALSE	FALSE	FALSE	FALSE	FALSE	FALSE	FALSE
BCL9	FALSE	FALSE	FALSE	FALSE	FALSE	FALSE	FALSE	FALSE	FALSE	FALSE	FALSE	FALSE	FALSE	FALSE	FALSE	FALSE	FALSE	FALSE	FALSE	FALSE	FALSE	FALSE	FALSE	TRUE	FALSE
BCL9L	FALSE	FALSE	FALSE	FALSE	FALSE	FALSE	FALSE	FALSE	FALSE	FALSE	FALSE	FALSE	FALSE	FALSE	FALSE	FALSE	FALSE	FALSE	FALSE	TRUE	TRUE	TRUE	FALSE	FALSE	FALSE
BCLAF1	FALSE	FALSE	FALSE	FALSE	FALSE	FALSE	FALSE	FALSE	FALSE	FALSE	FALSE	FALSE	FALSE	FALSE	FALSE	FALSE	FALSE	FALSE	FALSE	TRUE	FALSE	FALSE	FALSE	TRUE	FALSE
BCOR	FALSE	TRUE	FALSE	FALSE	FALSE	FALSE	FALSE	FALSE	FALSE	TRUE	FALSE	FALSE	FALSE	FALSE	FALSE	FALSE	TRUE	FALSE	FALSE	TRUE	FALSE	TRUE	FALSE	FALSE	FALSE
BCORL1	FALSE	FALSE	FALSE	FALSE	FALSE	FALSE	FALSE	FALSE	FALSE	FALSE	FALSE	FALSE	FALSE	FALSE	FALSE	FALSE	FALSE	FALSE	FALSE	TRUE	TRUE	TRUE	FALSE	FALSE	FALSE
BCR	FALSE	FALSE	FALSE	FALSE	FALSE	FALSE	FALSE	FALSE	FALSE	FALSE	FALSE	FALSE	FALSE	FALSE	FALSE	FALSE	FALSE	FALSE	FALSE	TRUE	TRUE	TRUE	TRUE	FALSE	FALSE
BECN1	FALSE	FALSE	FALSE	FALSE	FALSE	FALSE	FALSE	FALSE	FALSE	FALSE	FALSE	FALSE	FALSE	FALSE	FALSE	FALSE	FALSE	FALSE	FALSE	FALSE	FALSE	FALSE	FALSE	TRUE	FALSE
BEX2	FALSE	FALSE	FALSE	FALSE	FALSE	FALSE	FALSE	FALSE	FALSE	FALSE	FALSE	FALSE	FALSE	FALSE	FALSE	FALSE	FALSE	FALSE	FALSE	FALSE	FALSE	FALSE	FALSE	FALSE	FALSE
BHLHE41	FALSE	FALSE	FALSE	FALSE	FALSE	FALSE	FALSE	FALSE	FALSE	FALSE	FALSE	FALSE	FALSE	FALSE	FALSE	FALSE	FALSE	FALSE	FALSE	FALSE	FALSE	FALSE	FALSE	FALSE	FALSE
BHMT2	FALSE	FALSE	FALSE	FALSE	FALSE	FALSE	FALSE	FALSE	FALSE	FALSE	FALSE	FALSE	FALSE	FALSE	FALSE	FALSE	FALSE	FALSE	FALSE	TRUE	FALSE	FALSE	FALSE	FALSE	FALSE
BIK	FALSE	FALSE	FALSE	FALSE	FALSE	FALSE	FALSE	FALSE	FALSE	FALSE	FALSE	FALSE	FALSE	FALSE	FALSE	FALSE	FALSE	FALSE	FALSE	FALSE	FALSE	FALSE	FALSE	FALSE	FALSE
BIN1	FALSE	FALSE	FALSE	FALSE	FALSE	FALSE	FALSE	FALSE	FALSE	FALSE	FALSE	FALSE	FALSE	FALSE	FALSE	FALSE	FALSE	FALSE	FALSE	FALSE	FALSE	FALSE	FALSE	TRUE	FALSE
BIRC2	FALSE	FALSE	FALSE	FALSE	FALSE	FALSE	FALSE	FALSE	FALSE	FALSE	FALSE	FALSE	FALSE	FALSE	FALSE	FALSE	FALSE	FALSE	FALSE	FALSE	FALSE	FALSE	FALSE	TRUE	FALSE
BIRC3	FALSE	FALSE	FALSE	FALSE	FALSE	FALSE	FALSE	FALSE	FALSE	FALSE	FALSE	FALSE	FALSE	FALSE	FALSE	FALSE	FALSE	FALSE	FALSE	TRUE	TRUE	TRUE	FALSE	FALSE	FALSE
BIRC5	FALSE	FALSE	FALSE	FALSE	FALSE	FALSE	FALSE	FALSE	FALSE	FALSE	FALSE	FALSE	FALSE	FALSE	FALSE	FALSE	FALSE	FALSE	FALSE	FALSE	FALSE	FALSE	FALSE	FALSE	FALSE
BIRC6	FALSE	FALSE	FALSE	FALSE	FALSE	FALSE	FALSE	FALSE	FALSE	FALSE	FALSE	FALSE	FALSE	FALSE	FALSE	FALSE	FALSE	FALSE	FALSE	TRUE	TRUE	FALSE	FALSE	TRUE	FALSE
BLCAP	FALSE	FALSE	FALSE	FALSE	FALSE	FALSE	FALSE	FALSE	FALSE	FALSE	FALSE	FALSE	FALSE	FALSE	FALSE	FALSE	FALSE	FALSE	FALSE	FALSE	FALSE	FALSE	TRUE	FALSE	FALSE
BLK	FALSE	FALSE	FALSE	FALSE	FALSE	FALSE	FALSE	FALSE	FALSE	FALSE	FALSE	FALSE	FALSE	FALSE	FALSE	FALSE	FALSE	FALSE	FALSE	FALSE	FALSE	FALSE	FALSE	FALSE	FALSE
BLNK	FALSE	FALSE	FALSE	FALSE	FALSE	FALSE	FALSE	FALSE	FALSE	FALSE	FALSE	FALSE	FALSE	FALSE	FALSE	FALSE	FALSE	FALSE	FALSE	FALSE	FALSE	FALSE	FALSE	FALSE	FALSE
BMF	FALSE	FALSE	FALSE	FALSE	FALSE	FALSE	FALSE	FALSE	FALSE	FALSE	FALSE	FALSE	FALSE	FALSE	FALSE	FALSE	FALSE	FALSE	FALSE	FALSE	FALSE	FALSE	FALSE	TRUE	FALSE
BMI1	FALSE	FALSE	FALSE	FALSE	FALSE	FALSE	FALSE	FALSE	FALSE	FALSE	FALSE	FALSE	FALSE	FALSE	FALSE	FALSE	FALSE	FALSE	FALSE	FALSE	FALSE	FALSE	FALSE	FALSE	FALSE
BMP10	FALSE	FALSE	FALSE	FALSE	FALSE	FALSE	FALSE	FALSE	FALSE	FALSE	FALSE	FALSE	FALSE	FALSE	FALSE	FALSE	FALSE	FALSE	FALSE	FALSE	FALSE	FALSE	FALSE	FALSE	FALSE
BMP2	FALSE	FALSE	FALSE	FALSE	FALSE	FALSE	FALSE	FALSE	FALSE	FALSE	FALSE	FALSE	FALSE	FALSE	FALSE	FALSE	FALSE	FALSE	FALSE	FALSE	FALSE	FALSE	FALSE	FALSE	FALSE
BMP4	FALSE	FALSE	FALSE	FALSE	FALSE	FALSE	FALSE	FALSE	FALSE	FALSE	FALSE	FALSE	FALSE	FALSE	FALSE	FALSE	FALSE	FALSE	FALSE	FALSE	FALSE	FALSE	FALSE	FALSE	FALSE
BMP5	FALSE	FALSE	FALSE	FALSE	FALSE	FALSE	FALSE	FALSE	FALSE	FALSE	FALSE	FALSE	FALSE	FALSE	FALSE	FALSE	FALSE	FALSE	FALSE	FALSE	FALSE	FALSE	TRUE	FALSE	FALSE
BMP7	FALSE	FALSE	FALSE	FALSE	FALSE	FALSE	FALSE	FALSE	FALSE	FALSE	FALSE	FALSE	FALSE	FALSE	FALSE	FALSE	FALSE	FALSE	FALSE	FALSE	FALSE	FALSE	TRUE	TRUE	FALSE
BMPR1A	FALSE	FALSE	FALSE	FALSE	FALSE	FALSE	FALSE	FALSE	FALSE	FALSE	FALSE	FALSE	FALSE	FALSE	FALSE	FALSE	FALSE	FALSE	FALSE	FALSE	FALSE	FALSE	TRUE	FALSE	FALSE
BMPR2	FALSE	FALSE	FALSE	FALSE	FALSE	FALSE	FALSE	FALSE	FALSE	FALSE	FALSE	FALSE	FALSE	FALSE	FALSE	FALSE	FALSE	FALSE	FALSE	FALSE	FALSE	FALSE	TRUE	FALSE	FALSE
BNC2	FALSE	FALSE	FALSE	FALSE	FALSE	FALSE	FALSE	FALSE	FALSE	FALSE	FALSE	FALSE	FALSE	FALSE	FALSE	FALSE	FALSE	FALSE	FALSE	FALSE	FALSE	FALSE	FALSE	FALSE	FALSE
BNIP3L	FALSE	FALSE	FALSE	FALSE	FALSE	FALSE	FALSE	FALSE	FALSE	FALSE	FALSE	FALSE	FALSE	FALSE	FALSE	FALSE	FALSE	FALSE	FALSE	FALSE	FALSE	FALSE	FALSE	FALSE	FALSE
BOD1	FALSE	FALSE	FALSE	FALSE	FALSE	FALSE	FALSE	FALSE	FALSE	FALSE	FALSE	FALSE	FALSE	FALSE	FALSE	FALSE	FALSE	FALSE	FALSE	FALSE	FALSE	FALSE	TRUE	FALSE	FALSE
BOD1L1	FALSE	FALSE	FALSE	FALSE	FALSE	FALSE	FALSE	FALSE	FALSE	FALSE	FALSE	FALSE	FALSE	FALSE	FALSE	FALSE	FALSE	FALSE	FALSE	FALSE	FALSE	FALSE	FALSE	FALSE	FALSE
BOK	FALSE	FALSE	FALSE	FALSE	FALSE	FALSE	FALSE	FALSE	FALSE	FALSE	FALSE	FALSE	FALSE	FALSE	FALSE	FALSE	FALSE	FALSE	FALSE	FALSE	FALSE	FALSE	FALSE	FALSE	FALSE
BORA	FALSE	FALSE	FALSE	FALSE	FALSE	FALSE	FALSE	FALSE	FALSE	FALSE	FALSE	FALSE	FALSE	FALSE	FALSE	FALSE	FALSE	FALSE	FALSE	FALSE	FALSE	FALSE	FALSE	FALSE	FALSE
BPIFB1	FALSE	FALSE	FALSE	FALSE	FALSE	FALSE	FALSE	FALSE	FALSE	FALSE	FALSE	FALSE	FALSE	FALSE	FALSE	FALSE	FALSE	FALSE	FALSE	FALSE	FALSE	FALSE	TRUE	FALSE	FALSE
BPTF	FALSE	FALSE	FALSE	FALSE	FALSE	FALSE	FALSE	FALSE	FALSE	FALSE	FALSE	FALSE	FALSE	FALSE	FALSE	FALSE	FALSE	FALSE	FALSE	FALSE	FALSE	FALSE	FALSE	FALSE	FALSE
BRAF	TRUE	TRUE	FALSE	FALSE	FALSE	FALSE	FALSE	TRUE	FALSE	FALSE	FALSE	TRUE	TRUE	FALSE	TRUE	TRUE	FALSE	TRUE	FALSE	TRUE	TRUE	FALSE	FALSE	FALSE	FALSE
BRCA1	FALSE	FALSE	FALSE	FALSE	TRUE	FALSE	FALSE	FALSE	FALSE	FALSE	FALSE	FALSE	TRUE	FALSE	FALSE	FALSE	FALSE	FALSE	FALSE	TRUE	FALSE	TRUE	FALSE	TRUE	FALSE
BRCA2	FALSE	FALSE	FALSE	FALSE	TRUE	FALSE	FALSE	FALSE	FALSE	FALSE	FALSE	FALSE	TRUE	FALSE	TRUE	FALSE	FALSE	FALSE	FALSE	TRUE	FALSE	TRUE	FALSE	FALSE	FALSE
BRCC3	FALSE	FALSE	FALSE	FALSE	FALSE	FALSE	FALSE	FALSE	FALSE	FALSE	FALSE	FALSE	FALSE	FALSE	FALSE	FALSE	FALSE	FALSE	FALSE	FALSE	FALSE	FALSE	TRUE	FALSE	FALSE
BRD3	FALSE	FALSE	FALSE	FALSE	FALSE	FALSE	FALSE	FALSE	FALSE	FALSE	FALSE	FALSE	FALSE	FALSE	FALSE	FALSE	FALSE	FALSE	FALSE	FALSE	FALSE	FALSE	FALSE	FALSE	FALSE
BRD4	FALSE	FALSE	FALSE	FALSE	FALSE	FALSE	FALSE	FALSE	FALSE	FALSE	FALSE	FALSE	FALSE	FALSE	FALSE	FALSE	FALSE	FALSE	FALSE	FALSE	FALSE	FALSE	FALSE	FALSE	FALSE
BRD7	FALSE	FALSE	FALSE	FALSE	FALSE	FALSE	FALSE	FALSE	FALSE	FALSE	TRUE	FALSE	FALSE	FALSE	FALSE	FALSE	FALSE	FALSE	FALSE	TRUE	FALSE	TRUE	FALSE	FALSE	FALSE
BRD8	FALSE	FALSE	FALSE	FALSE	FALSE	FALSE	FALSE	FALSE	FALSE	FALSE	FALSE	FALSE	FALSE	FALSE	FALSE	FALSE	FALSE	FALSE	FALSE	FALSE	FALSE	FALSE	TRUE	FALSE	FALSE
BRDT	FALSE	FALSE	FALSE	FALSE	FALSE	FALSE	FALSE	FALSE	FALSE	FALSE	FALSE	FALSE	FALSE	FALSE	FALSE	FALSE	FALSE	FALSE	FALSE	FALSE	FALSE	FALSE	FALSE	FALSE	FALSE
BRF1	FALSE	FALSE	FALSE	FALSE	FALSE	FALSE	FALSE	FALSE	FALSE	FALSE	FALSE	FALSE	FALSE	FALSE	FALSE	FALSE	FALSE	FALSE	FALSE	FALSE	FALSE	FALSE	TRUE	FALSE	FALSE
BRF2	FALSE	FALSE	FALSE	FALSE	FALSE	FALSE	FALSE	FALSE	FALSE	FALSE	FALSE	FALSE	FALSE	FALSE	FALSE	FALSE	FALSE	FALSE	FALSE	FALSE	FALSE	FALSE	TRUE	FALSE	FALSE
BRINP1	FALSE	FALSE	FALSE	FALSE	FALSE	FALSE	FALSE	FALSE	FALSE	FALSE	FALSE	FALSE	FALSE	FALSE	FALSE	FALSE	FALSE	FALSE	FALSE	FALSE	FALSE	FALSE	TRUE	TRUE	FALSE
BRINP3	FALSE	FALSE	FALSE	FALSE	FALSE	FALSE	FALSE	FALSE	FALSE	FALSE	FALSE	FALSE	FALSE	FALSE	FALSE	FALSE	FALSE	FALSE	FALSE	FALSE	FALSE	FALSE	TRUE	FALSE	FALSE
BRIP1	FALSE	FALSE	FALSE	FALSE	FALSE	FALSE	FALSE	FALSE	FALSE	FALSE	FALSE	FALSE	FALSE	FALSE	FALSE	FALSE	FALSE	FALSE	FALSE	FALSE	FALSE	FALSE	FALSE	FALSE	FALSE
BRMS1	FALSE	FALSE	FALSE	FALSE	FALSE	FALSE	FALSE	FALSE	FALSE	FALSE	FALSE	FALSE	FALSE	FALSE	FALSE	FALSE	FALSE	FALSE	FALSE	FALSE	FALSE	FALSE	TRUE	FALSE	FALSE
BRPF1	FALSE	FALSE	FALSE	FALSE	FALSE	FALSE	FALSE	FALSE	FALSE	FALSE	FALSE	FALSE	FALSE	FALSE	FALSE	FALSE	FALSE	FALSE	FALSE	TRUE	FALSE	FALSE	TRUE	TRUE	FALSE
BRPF3	FALSE	FALSE	FALSE	FALSE	FALSE	FALSE	FALSE	FALSE	FALSE	FALSE	FALSE	FALSE	FALSE	FALSE	FALSE	FALSE	FALSE	FALSE	FALSE	FALSE	FALSE	FALSE	TRUE	TRUE	FALSE
BRSK1	FALSE	FALSE	FALSE	FALSE	FALSE	FALSE	FALSE	FALSE	FALSE	FALSE	FALSE	FALSE	FALSE	FALSE	FALSE	FALSE	FALSE	FALSE	FALSE	FALSE	FALSE	FALSE	FALSE	FALSE	FALSE
BTBD11	FALSE	FALSE	FALSE	FALSE	FALSE	FALSE	FALSE	FALSE	FALSE	FALSE	FALSE	FALSE	FALSE	FALSE	FALSE	FALSE	FALSE	FALSE	FALSE	FALSE	FALSE	FALSE	FALSE	FALSE	FALSE
BTG1	FALSE	FALSE	FALSE	FALSE	FALSE	FALSE	FALSE	FALSE	FALSE	FALSE	FALSE	FALSE	FALSE	FALSE	FALSE	FALSE	FALSE	FALSE	FALSE	TRUE	FALSE	TRUE	FALSE	FALSE	FALSE
BTG2	FALSE	FALSE	FALSE	FALSE	FALSE	FALSE	FALSE	FALSE	FALSE	FALSE	FALSE	FALSE	FALSE	FALSE	FALSE	FALSE	FALSE	FALSE	FALSE	TRUE	FALSE	TRUE	FALSE	FALSE	FALSE
BTG3	FALSE	FALSE	FALSE	FALSE	FALSE	FALSE	FALSE	FALSE	FALSE	FALSE	FALSE	FALSE	FALSE	FALSE	FALSE	FALSE	FALSE	FALSE	FALSE	FALSE	FALSE	FALSE	FALSE	FALSE	FALSE
BTG4	FALSE	FALSE	FALSE	FALSE	FALSE	FALSE	FALSE	FALSE	FALSE	FALSE	FALSE	FALSE	FALSE	FALSE	FALSE	FALSE	FALSE	FALSE	FALSE	FALSE	FALSE	FALSE	FALSE	FALSE	FALSE
BTK	FALSE	FALSE	FALSE	FALSE	FALSE	FALSE	FALSE	FALSE	FALSE	FALSE	FALSE	FALSE	FALSE	FALSE	FALSE	FALSE	FALSE	FALSE	FALSE	TRUE	TRUE	TRUE	TRUE	FALSE	FALSE
BTLA	FALSE	FALSE	FALSE	FALSE	FALSE	FALSE	FALSE	FALSE	FALSE	FALSE	FALSE	FALSE	FALSE	FALSE	FALSE	FALSE	FALSE	FALSE	FALSE	FALSE	FALSE	FALSE	FALSE	FALSE	FALSE
BTN3A2	FALSE	FALSE	FALSE	FALSE	FALSE	FALSE	FALSE	FALSE	FALSE	FALSE	FALSE	FALSE	FALSE	FALSE	FALSE	FALSE	FALSE	FALSE	FALSE	FALSE	FALSE	FALSE	FALSE	FALSE	FALSE
BTNL3	FALSE	FALSE	FALSE	FALSE	FALSE	FALSE	FALSE	FALSE	FALSE	FALSE	FALSE	FALSE	FALSE	FALSE	FALSE	FALSE	FALSE	FALSE	FALSE	FALSE	FALSE	FALSE	FALSE	FALSE	FALSE
BUB1B	FALSE	FALSE	FALSE	FALSE	FALSE	FALSE	FALSE	FALSE	FALSE	FALSE	FALSE	FALSE	FALSE	FALSE	FALSE	FALSE	FALSE	FALSE	FALSE	FALSE	FALSE	FALSE	FALSE	FALSE	FALSE
C10orf90	FALSE	FALSE	FALSE	FALSE	FALSE	FALSE	FALSE	FALSE	FALSE	FALSE	FALSE	FALSE	FALSE	FALSE	FALSE	FALSE	FALSE	FALSE	FALSE	FALSE	FALSE	FALSE	FALSE	FALSE	FALSE
C11orf49	FALSE	FALSE	FALSE	FALSE	FALSE	FALSE	FALSE	FALSE	FALSE	FALSE	FALSE	FALSE	FALSE	FALSE	FALSE	FALSE	FALSE	FALSE	FALSE	FALSE	FALSE	FALSE	TRUE	TRUE	FALSE
C15orf48	FALSE	FALSE	FALSE	FALSE	FALSE	FALSE	FALSE	FALSE	FALSE	FALSE	FALSE	FALSE	FALSE	FALSE	FALSE	FALSE	FALSE	FALSE	FALSE	FALSE	FALSE	FALSE	FALSE	TRUE	FALSE
C15orf65	FALSE	FALSE	FALSE	FALSE	FALSE	FALSE	FALSE	FALSE	FALSE	FALSE	FALSE	FALSE	FALSE	FALSE	FALSE	FALSE	FALSE	FALSE	FALSE	FALSE	FALSE	FALSE	FALSE	FALSE	FALSE
C16orf91	FALSE	FALSE	FALSE	FALSE	FALSE	FALSE	FALSE	FALSE	FALSE	FALSE	FALSE	FALSE	FALSE	FALSE	FALSE	FALSE	FALSE	FALSE	FALSE	FALSE	FALSE	FALSE	FALSE	FALSE	FALSE
C19orf53	FALSE	FALSE	FALSE	FALSE	FALSE	FALSE	FALSE	FALSE	FALSE	FALSE	FALSE	FALSE	FALSE	FALSE	FALSE	FALSE	FALSE	FALSE	FALSE	FALSE	FALSE	FALSE	TRUE	FALSE	FALSE
C1QL2	FALSE	FALSE	FALSE	FALSE	FALSE	FALSE	FALSE	FALSE	FALSE	FALSE	FALSE	FALSE	FALSE	FALSE	FALSE	FALSE	FALSE	FALSE	FALSE	FALSE	FALSE	FALSE	FALSE	FALSE	FALSE
C1QTNF1	FALSE	FALSE	FALSE	FALSE	FALSE	FALSE	FALSE	FALSE	FALSE	FALSE	FALSE	FALSE	FALSE	FALSE	FALSE	FALSE	FALSE	FALSE	FALSE	FALSE	FALSE	FALSE	TRUE	FALSE	FALSE
C1orf100	FALSE	FALSE	FALSE	FALSE	FALSE	FALSE	FALSE	FALSE	FALSE	FALSE	FALSE	FALSE	FALSE	FALSE	FALSE	FALSE	FALSE	FALSE	FALSE	FALSE	FALSE	FALSE	FALSE	FALSE	FALSE
C1orf127	FALSE	FALSE	FALSE	FALSE	FALSE	FALSE	FALSE	FALSE	FALSE	FALSE	FALSE	FALSE	FALSE	FALSE	FALSE	FALSE	FALSE	FALSE	FALSE	FALSE	FALSE	FALSE	FALSE	TRUE	FALSE
C1orf159	FALSE	FALSE	FALSE	FALSE	FALSE	FALSE	FALSE	FALSE	FALSE	FALSE	FALSE	FALSE	FALSE	FALSE	FALSE	FALSE	FALSE	FALSE	FALSE	FALSE	FALSE	FALSE	TRUE	FALSE	FALSE
C1orf185	FALSE	FALSE	FALSE	FALSE	FALSE	FALSE	FALSE	FALSE	FALSE	FALSE	FALSE	FALSE	FALSE	FALSE	FALSE	FALSE	FALSE	FALSE	FALSE	FALSE	FALSE	FALSE	FALSE	FALSE	FALSE
C1orf194	FALSE	FALSE	FALSE	FALSE	FALSE	FALSE	FALSE	FALSE	FALSE	FALSE	FALSE	FALSE	FALSE	FALSE	FALSE	FALSE	FALSE	FALSE	FALSE	FALSE	FALSE	FALSE	FALSE	TRUE	FALSE
C2CD3	FALSE	FALSE	FALSE	FALSE	FALSE	FALSE	FALSE	FALSE	FALSE	FALSE	FALSE	FALSE	FALSE	FALSE	FALSE	FALSE	FALSE	FALSE	FALSE	FALSE	FALSE	FALSE	FALSE	TRUE	FALSE
C2CD4C	FALSE	FALSE	FALSE	FALSE	FALSE	FALSE	FALSE	FALSE	FALSE	FALSE	FALSE	FALSE	FALSE	FALSE	FALSE	FALSE	FALSE	FALSE	FALSE	FALSE	FALSE	FALSE	TRUE	FALSE	FALSE
C2CD5	FALSE	FALSE	FALSE	FALSE	FALSE	FALSE	FALSE	FALSE	FALSE	FALSE	FALSE	FALSE	FALSE	FALSE	FALSE	FALSE	FALSE	FALSE	FALSE	FALSE	FALSE	FALSE	FALSE	FALSE	FALSE
C3	FALSE	FALSE	FALSE	FALSE	FALSE	FALSE	FALSE	FALSE	FALSE	FALSE	FALSE	FALSE	FALSE	FALSE	FALSE	FALSE	FALSE	FALSE	FALSE	FALSE	FALSE	FALSE	FALSE	TRUE	FALSE
C3AR1	FALSE	FALSE	FALSE	FALSE	FALSE	FALSE	FALSE	FALSE	FALSE	FALSE	FALSE	FALSE	FALSE	FALSE	FALSE	FALSE	FALSE	FALSE	FALSE	FALSE	FALSE	FALSE	FALSE	FALSE	FALSE
C3orf62	FALSE	FALSE	FALSE	FALSE	FALSE	FALSE	FALSE	FALSE	FALSE	FALSE	FALSE	FALSE	FALSE	FALSE	FALSE	FALSE	FALSE	FALSE	FALSE	FALSE	FALSE	FALSE	FALSE	FALSE	FALSE
C3orf70	FALSE	FALSE	FALSE	FALSE	FALSE	FALSE	TRUE	FALSE	FALSE	FALSE	FALSE	FALSE	FALSE	FALSE	FALSE	FALSE	FALSE	FALSE	FALSE	FALSE	FALSE	FALSE	FALSE	FALSE	FALSE
C6orf118	FALSE	FALSE	FALSE	FALSE	FALSE	FALSE	FALSE	FALSE	FALSE	FALSE	FALSE	FALSE	FALSE	FALSE	FALSE	FALSE	FALSE	FALSE	FALSE	FALSE	FALSE	FALSE	TRUE	TRUE	FALSE
C6orf136	FALSE	FALSE	FALSE	FALSE	FALSE	FALSE	FALSE	FALSE	FALSE	FALSE	FALSE	FALSE	FALSE	FALSE	FALSE	FALSE	FALSE	FALSE	FALSE	FALSE	FALSE	FALSE	FALSE	FALSE	FALSE
C6orf62	FALSE	FALSE	FALSE	FALSE	FALSE	FALSE	FALSE	FALSE	FALSE	FALSE	FALSE	FALSE	FALSE	FALSE	FALSE	FALSE	FALSE	FALSE	FALSE	FALSE	FALSE	FALSE	FALSE	FALSE	FALSE
C7	FALSE	FALSE	FALSE	FALSE	FALSE	FALSE	FALSE	FALSE	FALSE	FALSE	FALSE	FALSE	FALSE	FALSE	FALSE	FALSE	FALSE	FALSE	FALSE	FALSE	FALSE	FALSE	FALSE	TRUE	FALSE
C7orf31	FALSE	FALSE	FALSE	FALSE	FALSE	FALSE	FALSE	FALSE	FALSE	FALSE	FALSE	FALSE	FALSE	FALSE	FALSE	FALSE	FALSE	FALSE	FALSE	FALSE	FALSE	FALSE	FALSE	FALSE	FALSE
C9orf78	FALSE	FALSE	FALSE	FALSE	FALSE	FALSE	FALSE	FALSE	FALSE	FALSE	FALSE	FALSE	FALSE	FALSE	FALSE	FALSE	FALSE	FALSE	FALSE	FALSE	FALSE	FALSE	FALSE	FALSE	FALSE
C9orf85	FALSE	FALSE	FALSE	FALSE	FALSE	FALSE	FALSE	FALSE	FALSE	FALSE	FALSE	FALSE	FALSE	FALSE	FALSE	FALSE	FALSE	FALSE	FALSE	FALSE	FALSE	FALSE	FALSE	FALSE	FALSE
CA10	FALSE	FALSE	FALSE	FALSE	FALSE	FALSE	FALSE	FALSE	FALSE	FALSE	FALSE	FALSE	FALSE	FALSE	FALSE	FALSE	FALSE	FALSE	FALSE	FALSE	FALSE	FALSE	FALSE	FALSE	FALSE
CABIN1	FALSE	FALSE	FALSE	FALSE	FALSE	FALSE	FALSE	FALSE	FALSE	FALSE	FALSE	FALSE	FALSE	FALSE	FALSE	FALSE	FALSE	FALSE	FALSE	FALSE	FALSE	FALSE	FALSE	FALSE	FALSE
CABLES1	FALSE	FALSE	FALSE	FALSE	FALSE	FALSE	FALSE	FALSE	FALSE	FALSE	FALSE	FALSE	FALSE	FALSE	FALSE	FALSE	FALSE	FALSE	FALSE	TRUE	FALSE	TRUE	TRUE	FALSE	FALSE
CABLES2	FALSE	FALSE	FALSE	FALSE	FALSE	FALSE	FALSE	FALSE	FALSE	FALSE	FALSE	FALSE	FALSE	FALSE	FALSE	FALSE	FALSE	FALSE	FALSE	FALSE	FALSE	FALSE	FALSE	FALSE	FALSE
CACHD1	FALSE	FALSE	FALSE	FALSE	FALSE	FALSE	FALSE	FALSE	FALSE	FALSE	FALSE	FALSE	FALSE	FALSE	FALSE	FALSE	FALSE	FALSE	FALSE	TRUE	FALSE	FALSE	TRUE	FALSE	FALSE
CACNA1A	FALSE	FALSE	FALSE	FALSE	FALSE	FALSE	FALSE	FALSE	FALSE	FALSE	FALSE	FALSE	FALSE	FALSE	FALSE	FALSE	FALSE	FALSE	FALSE	TRUE	FALSE	FALSE	FALSE	FALSE	FALSE
CACNA1B	FALSE	FALSE	FALSE	FALSE	FALSE	FALSE	FALSE	FALSE	FALSE	FALSE	FALSE	FALSE	FALSE	FALSE	FALSE	FALSE	FALSE	FALSE	FALSE	FALSE	FALSE	FALSE	FALSE	FALSE	FALSE
CACNA1C	FALSE	FALSE	FALSE	FALSE	FALSE	FALSE	FALSE	FALSE	FALSE	FALSE	FALSE	FALSE	FALSE	FALSE	FALSE	FALSE	FALSE	FALSE	FALSE	FALSE	FALSE	FALSE	FALSE	FALSE	FALSE
CACNA1D	FALSE	FALSE	FALSE	FALSE	FALSE	FALSE	FALSE	FALSE	FALSE	FALSE	FALSE	FALSE	FALSE	FALSE	FALSE	FALSE	FALSE	FALSE	FALSE	TRUE	TRUE	FALSE	TRUE	FALSE	FALSE
CACNA1E	FALSE	FALSE	FALSE	FALSE	FALSE	FALSE	FALSE	FALSE	FALSE	FALSE	FALSE	FALSE	FALSE	FALSE	FALSE	FALSE	FALSE	FALSE	FALSE	FALSE	FALSE	FALSE	FALSE	FALSE	FALSE
CACNA1H	FALSE	FALSE	FALSE	FALSE	FALSE	FALSE	FALSE	FALSE	FALSE	FALSE	FALSE	FALSE	FALSE	FALSE	FALSE	FALSE	FALSE	FALSE	FALSE	FALSE	FALSE	FALSE	TRUE	FALSE	FALSE
CACNA2D1	FALSE	FALSE	FALSE	FALSE	FALSE	FALSE	FALSE	FALSE	FALSE	FALSE	FALSE	FALSE	FALSE	FALSE	FALSE	FALSE	FALSE	FALSE	FALSE	FALSE	FALSE	FALSE	TRUE	TRUE	FALSE
CACNA2D3	FALSE	FALSE	FALSE	FALSE	FALSE	FALSE	FALSE	FALSE	FALSE	FALSE	FALSE	FALSE	FALSE	FALSE	FALSE	FALSE	FALSE	FALSE	FALSE	FALSE	FALSE	FALSE	TRUE	FALSE	FALSE
CACNG6	FALSE	FALSE	FALSE	FALSE	FALSE	FALSE	FALSE	FALSE	FALSE	FALSE	FALSE	FALSE	FALSE	FALSE	FALSE	FALSE	FALSE	FALSE	FALSE	FALSE	FALSE	FALSE	FALSE	FALSE	FALSE
CADM1	FALSE	FALSE	FALSE	FALSE	FALSE	FALSE	FALSE	FALSE	FALSE	FALSE	FALSE	FALSE	FALSE	FALSE	FALSE	FALSE	FALSE	FALSE	FALSE	FALSE	FALSE	FALSE	FALSE	FALSE	FALSE
CADM2	FALSE	FALSE	FALSE	FALSE	FALSE	FALSE	FALSE	FALSE	FALSE	FALSE	FALSE	FALSE	FALSE	FALSE	FALSE	FALSE	FALSE	FALSE	FALSE	FALSE	FALSE	FALSE	TRUE	FALSE	FALSE
CADM3	FALSE	FALSE	FALSE	FALSE	FALSE	FALSE	FALSE	FALSE	FALSE	FALSE	FALSE	FALSE	FALSE	FALSE	FALSE	FALSE	FALSE	FALSE	FALSE	FALSE	FALSE	FALSE	FALSE	FALSE	FALSE
CADM4	FALSE	FALSE	FALSE	FALSE	FALSE	FALSE	FALSE	FALSE	FALSE	FALSE	FALSE	FALSE	FALSE	FALSE	FALSE	FALSE	FALSE	FALSE	FALSE	FALSE	FALSE	FALSE	FALSE	FALSE	FALSE
CALB2	FALSE	FALSE	FALSE	FALSE	FALSE	FALSE	FALSE	FALSE	FALSE	FALSE	FALSE	FALSE	FALSE	FALSE	FALSE	FALSE	FALSE	FALSE	FALSE	FALSE	FALSE	FALSE	FALSE	FALSE	FALSE
CALCB	FALSE	FALSE	FALSE	FALSE	FALSE	FALSE	FALSE	FALSE	FALSE	FALSE	FALSE	FALSE	FALSE	FALSE	FALSE	FALSE	FALSE	FALSE	FALSE	FALSE	FALSE	FALSE	TRUE	FALSE	FALSE
CALCOCO1	FALSE	FALSE	FALSE	FALSE	FALSE	FALSE	FALSE	FALSE	FALSE	FALSE	FALSE	FALSE	FALSE	FALSE	FALSE	FALSE	FALSE	FALSE	FALSE	FALSE	FALSE	FALSE	FALSE	FALSE	FALSE
CALCR	FALSE	FALSE	FALSE	FALSE	FALSE	FALSE	FALSE	FALSE	FALSE	FALSE	FALSE	FALSE	FALSE	FALSE	FALSE	FALSE	FALSE	FALSE	FALSE	FALSE	FALSE	FALSE	FALSE	FALSE	FALSE
CALD1	FALSE	FALSE	FALSE	FALSE	FALSE	FALSE	FALSE	FALSE	FALSE	FALSE	FALSE	FALSE	FALSE	FALSE	FALSE	FALSE	FALSE	FALSE	FALSE	FALSE	FALSE	FALSE	TRUE	FALSE	FALSE
CALR	FALSE	FALSE	FALSE	FALSE	FALSE	FALSE	FALSE	FALSE	FALSE	FALSE	FALSE	FALSE	FALSE	FALSE	FALSE	FALSE	FALSE	FALSE	FALSE	FALSE	FALSE	FALSE	FALSE	FALSE	FALSE
CAMK1D	FALSE	FALSE	FALSE	FALSE	FALSE	FALSE	FALSE	FALSE	FALSE	FALSE	FALSE	FALSE	FALSE	FALSE	FALSE	FALSE	FALSE	FALSE	FALSE	FALSE	FALSE	FALSE	TRUE	FALSE	FALSE
CAMK2N1	FALSE	FALSE	FALSE	FALSE	FALSE	FALSE	FALSE	FALSE	FALSE	FALSE	FALSE	FALSE	FALSE	FALSE	FALSE	FALSE	FALSE	FALSE	FALSE	FALSE	FALSE	FALSE	FALSE	FALSE	FALSE
CAMKK2	FALSE	FALSE	FALSE	FALSE	FALSE	FALSE	FALSE	FALSE	FALSE	FALSE	FALSE	FALSE	FALSE	FALSE	FALSE	FALSE	FALSE	FALSE	FALSE	FALSE	FALSE	FALSE	TRUE	FALSE	FALSE
CAMTA1	FALSE	FALSE	FALSE	FALSE	FALSE	FALSE	FALSE	FALSE	FALSE	FALSE	FALSE	FALSE	FALSE	FALSE	FALSE	FALSE	FALSE	FALSE	FALSE	FALSE	FALSE	FALSE	FALSE	FALSE	FALSE
CANT1	FALSE	FALSE	FALSE	FALSE	FALSE	FALSE	FALSE	FALSE	FALSE	FALSE	FALSE	FALSE	FALSE	FALSE	FALSE	FALSE	FALSE	FALSE	FALSE	FALSE	FALSE	FALSE	FALSE	FALSE	FALSE
CANX	FALSE	FALSE	FALSE	FALSE	FALSE	FALSE	FALSE	FALSE	FALSE	FALSE	FALSE	FALSE	FALSE	FALSE	FALSE	FALSE	FALSE	FALSE	FALSE	FALSE	FALSE	FALSE	FALSE	TRUE	FALSE
CAP2	FALSE	FALSE	FALSE	FALSE	FALSE	FALSE	FALSE	FALSE	FALSE	FALSE	FALSE	FALSE	FALSE	FALSE	FALSE	FALSE	FALSE	FALSE	FALSE	TRUE	FALSE	FALSE	FALSE	FALSE	FALSE
CAPG	FALSE	FALSE	FALSE	FALSE	FALSE	FALSE	FALSE	FALSE	FALSE	FALSE	FALSE	FALSE	FALSE	FALSE	FALSE	FALSE	FALSE	FALSE	FALSE	FALSE	FALSE	FALSE	FALSE	FALSE	FALSE
CARD10	FALSE	FALSE	FALSE	FALSE	FALSE	FALSE	FALSE	FALSE	FALSE	FALSE	FALSE	FALSE	FALSE	FALSE	FALSE	FALSE	FALSE	FALSE	FALSE	FALSE	FALSE	FALSE	FALSE	TRUE	FALSE
CARD11	FALSE	FALSE	FALSE	FALSE	FALSE	FALSE	FALSE	FALSE	FALSE	FALSE	FALSE	FALSE	FALSE	FALSE	FALSE	FALSE	FALSE	FALSE	FALSE	TRUE	TRUE	FALSE	FALSE	FALSE	FALSE
CARD6	FALSE	FALSE	FALSE	FALSE	FALSE	FALSE	FALSE	FALSE	FALSE	FALSE	FALSE	FALSE	FALSE	FALSE	FALSE	FALSE	FALSE	FALSE	FALSE	FALSE	FALSE	FALSE	FALSE	FALSE	FALSE
CARF	FALSE	FALSE	FALSE	FALSE	FALSE	FALSE	FALSE	FALSE	FALSE	FALSE	FALSE	FALSE	FALSE	FALSE	FALSE	FALSE	FALSE	FALSE	FALSE	TRUE	FALSE	FALSE	TRUE	FALSE	FALSE
CARNS1	FALSE	FALSE	FALSE	FALSE	FALSE	FALSE	FALSE	FALSE	FALSE	FALSE	FALSE	FALSE	FALSE	FALSE	FALSE	FALSE	FALSE	FALSE	FALSE	TRUE	FALSE	FALSE	FALSE	FALSE	FALSE
CARS	FALSE	FALSE	FALSE	FALSE	FALSE	FALSE	FALSE	FALSE	FALSE	FALSE	FALSE	FALSE	FALSE	FALSE	FALSE	FALSE	FALSE	FALSE	FALSE	FALSE	FALSE	FALSE	FALSE	FALSE	FALSE
CASC3	FALSE	FALSE	FALSE	FALSE	FALSE	FALSE	FALSE	FALSE	FALSE	FALSE	FALSE	FALSE	FALSE	FALSE	FALSE	FALSE	FALSE	FALSE	FALSE	FALSE	FALSE	FALSE	FALSE	TRUE	FALSE
CASKIN1	FALSE	FALSE	FALSE	FALSE	FALSE	FALSE	FALSE	FALSE	FALSE	FALSE	FALSE	FALSE	FALSE	FALSE	FALSE	FALSE	FALSE	FALSE	FALSE	FALSE	FALSE	FALSE	TRUE	TRUE	FALSE
CASP10	FALSE	FALSE	FALSE	FALSE	FALSE	FALSE	FALSE	FALSE	FALSE	FALSE	FALSE	FALSE	FALSE	FALSE	FALSE	FALSE	FALSE	FALSE	FALSE	FALSE	FALSE	FALSE	FALSE	FALSE	FALSE
CASP2	FALSE	FALSE	FALSE	FALSE	FALSE	FALSE	FALSE	FALSE	FALSE	FALSE	FALSE	FALSE	FALSE	FALSE	FALSE	FALSE	FALSE	FALSE	FALSE	FALSE	FALSE	FALSE	FALSE	FALSE	FALSE
CASP5	FALSE	FALSE	FALSE	FALSE	FALSE	FALSE	FALSE	FALSE	FALSE	FALSE	FALSE	FALSE	FALSE	FALSE	FALSE	FALSE	FALSE	FALSE	FALSE	FALSE	FALSE	FALSE	FALSE	FALSE	FALSE
CASP8	FALSE	FALSE	FALSE	TRUE	FALSE	FALSE	TRUE	FALSE	TRUE	FALSE	FALSE	FALSE	TRUE	FALSE	FALSE	FALSE	FALSE	FALSE	FALSE	TRUE	FALSE	TRUE	FALSE	FALSE	FALSE
CASR	FALSE	FALSE	FALSE	FALSE	FALSE	FALSE	FALSE	FALSE	FALSE	FALSE	FALSE	FALSE	FALSE	FALSE	FALSE	FALSE	FALSE	FALSE	FALSE	FALSE	FALSE	FALSE	FALSE	FALSE	FALSE
CAST	FALSE	FALSE	FALSE	FALSE	FALSE	FALSE	FALSE	FALSE	FALSE	FALSE	FALSE	FALSE	FALSE	FALSE	FALSE	FALSE	FALSE	FALSE	FALSE	FALSE	FALSE	FALSE	FALSE	FALSE	FALSE
CASZ1	FALSE	FALSE	FALSE	FALSE	FALSE	FALSE	FALSE	FALSE	FALSE	FALSE	FALSE	FALSE	FALSE	FALSE	TRUE	FALSE	FALSE	FALSE	FALSE	FALSE	FALSE	FALSE	FALSE	FALSE	FALSE
CAT	FALSE	FALSE	FALSE	FALSE	FALSE	FALSE	FALSE	FALSE	FALSE	FALSE	FALSE	FALSE	FALSE	FALSE	FALSE	FALSE	FALSE	FALSE	FALSE	FALSE	FALSE	FALSE	FALSE	TRUE	FALSE
CATIP	FALSE	FALSE	FALSE	FALSE	FALSE	FALSE	FALSE	FALSE	FALSE	FALSE	FALSE	FALSE	FALSE	FALSE	FALSE	FALSE	FALSE	FALSE	FALSE	FALSE	FALSE	FALSE	FALSE	FALSE	FALSE
CAV1	FALSE	FALSE	FALSE	FALSE	FALSE	FALSE	FALSE	FALSE	FALSE	FALSE	FALSE	FALSE	FALSE	FALSE	FALSE	FALSE	FALSE	FALSE	FALSE	FALSE	FALSE	FALSE	TRUE	FALSE	FALSE
CAV2	FALSE	FALSE	FALSE	FALSE	FALSE	FALSE	FALSE	FALSE	FALSE	FALSE	FALSE	FALSE	FALSE	FALSE	FALSE	FALSE	FALSE	FALSE	FALSE	FALSE	FALSE	FALSE	FALSE	FALSE	FALSE
CBFA2T3	FALSE	FALSE	FALSE	FALSE	FALSE	FALSE	FALSE	FALSE	FALSE	FALSE	FALSE	FALSE	FALSE	FALSE	FALSE	FALSE	FALSE	FALSE	FALSE	FALSE	FALSE	FALSE	FALSE	FALSE	FALSE
CBFB	FALSE	FALSE	FALSE	FALSE	FALSE	FALSE	FALSE	FALSE	FALSE	FALSE	FALSE	FALSE	TRUE	FALSE	FALSE	FALSE	FALSE	FALSE	FALSE	TRUE	TRUE	TRUE	FALSE	FALSE	FALSE
CBL	FALSE	FALSE	FALSE	FALSE	FALSE	FALSE	FALSE	FALSE	FALSE	FALSE	FALSE	FALSE	FALSE	FALSE	FALSE	FALSE	FALSE	FALSE	FALSE	TRUE	TRUE	TRUE	FALSE	FALSE	FALSE
CBLB	FALSE	FALSE	FALSE	FALSE	FALSE	FALSE	FALSE	FALSE	FALSE	FALSE	FALSE	FALSE	FALSE	FALSE	FALSE	FALSE	FALSE	FALSE	FALSE	FALSE	FALSE	FALSE	FALSE	FALSE	FALSE
CBLC	FALSE	FALSE	FALSE	FALSE	FALSE	FALSE	FALSE	FALSE	FALSE	FALSE	FALSE	FALSE	FALSE	FALSE	FALSE	FALSE	FALSE	FALSE	FALSE	FALSE	FALSE	FALSE	FALSE	FALSE	FALSE
CBLL1	FALSE	FALSE	FALSE	FALSE	FALSE	FALSE	FALSE	FALSE	FALSE	FALSE	FALSE	FALSE	FALSE	FALSE	FALSE	FALSE	FALSE	FALSE	FALSE	FALSE	FALSE	FALSE	TRUE	FALSE	FALSE
CBWD3	FALSE	FALSE	FALSE	FALSE	FALSE	FALSE	FALSE	FALSE	FALSE	FALSE	FALSE	FALSE	FALSE	FALSE	FALSE	FALSE	FALSE	FALSE	FALSE	TRUE	FALSE	FALSE	TRUE	FALSE	FALSE
CBX5	FALSE	FALSE	FALSE	FALSE	FALSE	FALSE	FALSE	FALSE	FALSE	FALSE	FALSE	FALSE	FALSE	FALSE	FALSE	FALSE	FALSE	FALSE	FALSE	FALSE	FALSE	FALSE	TRUE	FALSE	FALSE
CBX6	FALSE	FALSE	FALSE	FALSE	FALSE	FALSE	FALSE	FALSE	FALSE	FALSE	FALSE	FALSE	FALSE	FALSE	FALSE	FALSE	FALSE	FALSE	FALSE	FALSE	FALSE	FALSE	FALSE	FALSE	FALSE
CBX7	FALSE	FALSE	FALSE	FALSE	FALSE	FALSE	FALSE	FALSE	FALSE	FALSE	FALSE	FALSE	FALSE	FALSE	FALSE	FALSE	FALSE	FALSE	FALSE	FALSE	FALSE	FALSE	TRUE	FALSE	FALSE
CBX8	FALSE	FALSE	FALSE	FALSE	FALSE	FALSE	FALSE	FALSE	FALSE	FALSE	FALSE	FALSE	FALSE	FALSE	FALSE	FALSE	FALSE	FALSE	FALSE	FALSE	FALSE	FALSE	FALSE	FALSE	FALSE
CC2D1A	FALSE	FALSE	FALSE	FALSE	FALSE	FALSE	FALSE	FALSE	FALSE	FALSE	FALSE	FALSE	FALSE	FALSE	FALSE	FALSE	FALSE	FALSE	FALSE	FALSE	FALSE	FALSE	FALSE	FALSE	FALSE
CCAR1	FALSE	FALSE	FALSE	FALSE	FALSE	FALSE	FALSE	FALSE	FALSE	FALSE	FALSE	FALSE	FALSE	FALSE	FALSE	FALSE	FALSE	FALSE	FALSE	FALSE	FALSE	FALSE	FALSE	FALSE	FALSE
CCDC102A	FALSE	FALSE	FALSE	FALSE	FALSE	FALSE	FALSE	FALSE	FALSE	FALSE	FALSE	FALSE	FALSE	FALSE	FALSE	FALSE	FALSE	FALSE	FALSE	FALSE	FALSE	FALSE	FALSE	FALSE	FALSE
CCDC102B	FALSE	FALSE	FALSE	FALSE	FALSE	FALSE	FALSE	FALSE	FALSE	FALSE	FALSE	FALSE	FALSE	FALSE	FALSE	FALSE	FALSE	FALSE	FALSE	FALSE	FALSE	FALSE	FALSE	TRUE	FALSE
CCDC107	FALSE	FALSE	FALSE	FALSE	FALSE	FALSE	FALSE	FALSE	FALSE	FALSE	FALSE	FALSE	FALSE	FALSE	FALSE	FALSE	FALSE	FALSE	FALSE	FALSE	FALSE	FALSE	TRUE	FALSE	FALSE
CCDC120	FALSE	FALSE	FALSE	FALSE	FALSE	FALSE	FALSE	FALSE	FALSE	FALSE	FALSE	FALSE	FALSE	FALSE	FALSE	FALSE	FALSE	FALSE	FALSE	TRUE	FALSE	FALSE	TRUE	FALSE	FALSE
CCDC124	FALSE	FALSE	FALSE	FALSE	FALSE	FALSE	FALSE	FALSE	FALSE	FALSE	FALSE	FALSE	FALSE	FALSE	FALSE	FALSE	FALSE	FALSE	FALSE	FALSE	FALSE	FALSE	FALSE	FALSE	FALSE
CCDC154	FALSE	FALSE	FALSE	FALSE	FALSE	FALSE	FALSE	FALSE	FALSE	FALSE	FALSE	FALSE	FALSE	FALSE	FALSE	FALSE	FALSE	FALSE	FALSE	FALSE	FALSE	FALSE	FALSE	FALSE	FALSE
CCDC168	FALSE	FALSE	FALSE	FALSE	FALSE	FALSE	FALSE	FALSE	FALSE	FALSE	FALSE	FALSE	FALSE	FALSE	FALSE	FALSE	FALSE	FALSE	FALSE	FALSE	FALSE	FALSE	FALSE	TRUE	FALSE
CCDC178	FALSE	FALSE	FALSE	FALSE	FALSE	FALSE	FALSE	FALSE	FALSE	FALSE	FALSE	FALSE	FALSE	FALSE	FALSE	FALSE	FALSE	FALSE	FALSE	FALSE	FALSE	FALSE	TRUE	FALSE	FALSE
CCDC28A	FALSE	FALSE	FALSE	FALSE	FALSE	FALSE	FALSE	FALSE	FALSE	FALSE	FALSE	FALSE	FALSE	FALSE	FALSE	FALSE	FALSE	FALSE	FALSE	FALSE	FALSE	FALSE	FALSE	FALSE	FALSE
CCDC38	FALSE	FALSE	FALSE	FALSE	FALSE	FALSE	FALSE	FALSE	FALSE	FALSE	FALSE	FALSE	FALSE	FALSE	FALSE	FALSE	FALSE	FALSE	FALSE	FALSE	FALSE	FALSE	FALSE	FALSE	FALSE
CCDC6	FALSE	FALSE	FALSE	FALSE	FALSE	FALSE	FALSE	FALSE	FALSE	FALSE	FALSE	FALSE	FALSE	FALSE	FALSE	FALSE	FALSE	FALSE	FALSE	TRUE	TRUE	TRUE	TRUE	FALSE	FALSE
CCDC61	FALSE	FALSE	FALSE	FALSE	FALSE	FALSE	FALSE	FALSE	FALSE	FALSE	FALSE	FALSE	FALSE	FALSE	FALSE	FALSE	FALSE	FALSE	FALSE	FALSE	FALSE	FALSE	TRUE	FALSE	FALSE
CCDC63	FALSE	FALSE	FALSE	FALSE	FALSE	FALSE	FALSE	FALSE	FALSE	FALSE	FALSE	FALSE	FALSE	FALSE	FALSE	FALSE	FALSE	FALSE	FALSE	FALSE	FALSE	FALSE	TRUE	FALSE	FALSE
CCDC73	FALSE	FALSE	FALSE	FALSE	FALSE	FALSE	FALSE	FALSE	FALSE	FALSE	FALSE	FALSE	FALSE	FALSE	FALSE	FALSE	FALSE	FALSE	FALSE	FALSE	FALSE	FALSE	FALSE	TRUE	FALSE
CCDC77	FALSE	FALSE	FALSE	FALSE	FALSE	FALSE	FALSE	FALSE	FALSE	FALSE	FALSE	FALSE	FALSE	FALSE	FALSE	FALSE	FALSE	FALSE	FALSE	FALSE	FALSE	FALSE	TRUE	TRUE	FALSE
CCDC81	FALSE	FALSE	FALSE	FALSE	FALSE	FALSE	FALSE	FALSE	FALSE	FALSE	FALSE	FALSE	FALSE	FALSE	FALSE	FALSE	FALSE	FALSE	FALSE	FALSE	FALSE	FALSE	FALSE	FALSE	FALSE
CCDC9	FALSE	FALSE	FALSE	FALSE	FALSE	FALSE	FALSE	FALSE	FALSE	FALSE	FALSE	FALSE	FALSE	FALSE	FALSE	FALSE	FALSE	FALSE	FALSE	FALSE	FALSE	FALSE	FALSE	FALSE	FALSE
CCDC91	FALSE	FALSE	FALSE	FALSE	FALSE	FALSE	FALSE	FALSE	FALSE	FALSE	FALSE	FALSE	FALSE	FALSE	FALSE	FALSE	FALSE	FALSE	FALSE	FALSE	FALSE	FALSE	TRUE	FALSE	FALSE
CCER1	FALSE	FALSE	FALSE	FALSE	FALSE	FALSE	FALSE	FALSE	FALSE	FALSE	FALSE	FALSE	FALSE	FALSE	FALSE	FALSE	FALSE	FALSE	FALSE	FALSE	FALSE	FALSE	TRUE	FALSE	FALSE
CCK	FALSE	FALSE	FALSE	FALSE	FALSE	FALSE	FALSE	FALSE	FALSE	FALSE	FALSE	FALSE	FALSE	FALSE	FALSE	FALSE	FALSE	FALSE	FALSE	FALSE	FALSE	FALSE	FALSE	FALSE	FALSE
CCKBR	FALSE	FALSE	FALSE	FALSE	FALSE	FALSE	FALSE	FALSE	FALSE	FALSE	FALSE	FALSE	FALSE	FALSE	FALSE	FALSE	FALSE	FALSE	FALSE	FALSE	FALSE	FALSE	FALSE	TRUE	FALSE
CCL26	FALSE	FALSE	FALSE	FALSE	FALSE	FALSE	FALSE	FALSE	FALSE	FALSE	FALSE	FALSE	FALSE	FALSE	FALSE	FALSE	FALSE	FALSE	FALSE	FALSE	FALSE	FALSE	FALSE	FALSE	FALSE
CCNB1	FALSE	FALSE	FALSE	FALSE	FALSE	FALSE	FALSE	FALSE	FALSE	FALSE	FALSE	FALSE	FALSE	FALSE	FALSE	FALSE	FALSE	FALSE	FALSE	FALSE	FALSE	FALSE	FALSE	TRUE	FALSE
CCNB1IP1	FALSE	FALSE	FALSE	FALSE	FALSE	FALSE	FALSE	FALSE	FALSE	FALSE	FALSE	FALSE	FALSE	FALSE	FALSE	FALSE	FALSE	FALSE	FALSE	FALSE	FALSE	FALSE	FALSE	FALSE	FALSE
CCNB2	FALSE	FALSE	FALSE	FALSE	FALSE	FALSE	FALSE	FALSE	FALSE	FALSE	FALSE	FALSE	FALSE	FALSE	FALSE	FALSE	FALSE	FALSE	FALSE	FALSE	FALSE	FALSE	TRUE	FALSE	FALSE
CCNC	FALSE	FALSE	FALSE	FALSE	FALSE	FALSE	FALSE	FALSE	FALSE	FALSE	FALSE	FALSE	FALSE	FALSE	FALSE	FALSE	FALSE	FALSE	FALSE	FALSE	FALSE	FALSE	FALSE	FALSE	FALSE
CCND1	FALSE	FALSE	FALSE	FALSE	FALSE	FALSE	FALSE	FALSE	FALSE	FALSE	FALSE	FALSE	FALSE	FALSE	FALSE	FALSE	TRUE	FALSE	FALSE	TRUE	TRUE	FALSE	FALSE	FALSE	FALSE
CCND2	FALSE	FALSE	FALSE	FALSE	FALSE	FALSE	FALSE	FALSE	FALSE	FALSE	FALSE	FALSE	FALSE	FALSE	FALSE	FALSE	FALSE	FALSE	FALSE	FALSE	FALSE	FALSE	FALSE	FALSE	FALSE
CCND3	FALSE	FALSE	FALSE	FALSE	FALSE	FALSE	FALSE	FALSE	FALSE	FALSE	FALSE	FALSE	FALSE	FALSE	FALSE	FALSE	FALSE	FALSE	FALSE	TRUE	TRUE	FALSE	FALSE	FALSE	FALSE
CCNDBP1	FALSE	FALSE	FALSE	FALSE	FALSE	FALSE	FALSE	FALSE	FALSE	FALSE	FALSE	FALSE	FALSE	FALSE	FALSE	FALSE	FALSE	FALSE	FALSE	FALSE	FALSE	FALSE	FALSE	FALSE	FALSE
CCNE1	FALSE	FALSE	FALSE	FALSE	FALSE	FALSE	FALSE	FALSE	FALSE	FALSE	FALSE	FALSE	FALSE	FALSE	FALSE	FALSE	FALSE	FALSE	FALSE	TRUE	TRUE	FALSE	FALSE	FALSE	FALSE
[truncated: 3,577 more rows]

## Sheet: S. Table G - Deleterious Muts
Chromosome	Gene_name	Start_Position	Reference_Allele	Tumor_Seq_Allele2	score
[truncated: 8,179 more rows]
